# Supplementary material for: Octopamine mediates protein-seeking behavior in mated female Drosophila
Source: Cell Discov. 2018 Dec 4;4:66. doi: 10.1038/s41421-018-0063-9 (PMC6277437; doi:10.1038/s41421-018-0063-9)
Supplement: Supplementary file 2 — Supplementary Data S2 [file 41421_2018_63_MOESM2_ESM.xlsx]

## Sheet: Fig1 d
Data S2. Raw activity data The raw midline-crossing data (in 30 min bins) for results shown in Fig. 1 and other supplementary figures.
		flies	mated female w+
		food	S		S+YE
light cycle	time		MEAN	SEM	MEAN	SEM
0	20:30:00		41.3774	3.16437	27.428E4:E1615714285714	2.89455
0	21:00:00		49.3019	4.03563	28.6327	3.55217
0	21:30:00		30.6226	3.47667	20.7347	2.89407
0	22:00:00		21.4151	2.92435	15.2449	2.48011
0	22:30:00		15.717	2.22751	16.7755	2.56899
0	23:00:00		14.7358	2.20538	16.2857	2.52791
0	23:30:00		13.6038	2.41508	15.4694	2.67326
0	00:00:00		12.9811	2.36132	12.0408	2.03581
0	00:30:00		7.84906	1.39103	10.2245	1.59886
0	01:00:00		8.22642	1.53919	10.2857	1.82644
0	01:30:00		9	1.72933	9.02041	2.3313
0	02:00:00		8.43396	2.31664	8.2449	1.37195
0	02:30:00		6.01887	1.29851	8.22449	1.68735
0	03:00:00		9.03774	1.91794	8	1.73279
0	03:30:00		9.81132	2.20766	7.67347	1.59383
0	04:00:00		4.45283	1.11513	6.32653	1.59383
0	04:30:00		7.49057	1.41103	5.14286	1.0907
0	05:00:00		6.75472	1.27437	8.7551	2.30471
0	05:30:00		7.9434	1.53536	10.6327	2.48391
0	06:00:00		5.71698	1.66222	11.6122	2.95974
0	06:30:00		5.98113	1.59132	7.89796	2.1603
0	07:00:00		10.4717	2.92772	8.71429	1.71081
0	07:30:00		6.69811	1.8428	10.9184	1.91282
0	08:00:00		13.2075	2.68946	12.2245	2.33016
10	08:30:00		42.5283	3.19158	37.898	3.0023
10	09:00:00		59.1132	2.23195	52.2653	2.61923
10	09:30:00		60.6792	2.26024	55.898	2.27382
10	10:00:00		59	2.3709	49.9184	2.28066
10	10:30:00		54.434	2.19323	47.2245	2.41193
10	11:00:00		52.3962	1.94637	43.7959	2.88866
10	11:30:00		47.7358	2.56146	34.6327	2.42694
10	12:00:00		40.5283	2.29937	29.3265	2.55307
10	12:30:00		31.566	2.36823	27.3265	2.82864
10	13:00:00		29.1887	2.53353	29.102	3.37549
10	13:30:00		23.2264	2.60771	21.0612	2.81372
10	14:00:00		18.6226	2.38559	19.7347	2.99813
10	14:30:00		21.0377	2.39026	26.6939	3.30882
10	15:00:00		21.566	2.5234	21.6531	2.49754
10	15:30:00		20.0943	2.53828	19.3061	2.78727
10	16:00:00		23.8113	2.33001	24.5918	3.01596
10	16:30:00		21.3208	2.18946	23	3.18305
10	17:00:00		20.2453	1.96225	22.0612	2.47889
10	17:30:00		26.2453	2.72492	19.8367	2.22909
10	18:00:00		20.8302	2.58382	20.4082	2.47623
10	18:30:00		23.1321	2.36447	29.3673	3.96398
10	19:00:00		27.6226	2.82255	26.5918	2.65344
10	19:30:00		34.4528	2.62297	35.3265	3.16273
10	20:00:00		46.1132	2.40625	39.0816	2.40568
0	20:30:00		82.3774	3.74527	56.4286	3.78661
0	21:00:00		70.5094	4.25772	32.6531	3.9103
0	21:30:00		51.6415	4.56171	21.6531	4.15899
0	22:00:00		31.9434	3.70163	11	1.75206
0	22:30:00		18.566	2.36101	9.59184	1.8124
0	23:00:00		14.0943	2.10385	7.5102	1.54252
0	23:30:00		14.5472	2.2711	7.46939	1.40308
0	00:00:00		15.9811	2.511	10.898	2.18515
0	00:30:00		11.5094	2.3052	6.26531	1.0871
0	01:00:00		13.6604	2.81814	5.91837	1.27169
0	01:30:00		13.9811	2.40351	4.95918	1.1809
0	02:00:00		9.77358	1.57162	8.93878	1.8515
0	02:30:00		7.37736	1.51605	7.79592	1.63351
0	03:00:00		9.03774	1.65666	7.42857	1.64389
0	03:30:00		9.98113	2.22199	7.81633	1.33779
0	04:00:00		8.71698	1.79993	10.6122	2.44911
0	04:30:00		8.20755	1.3264	13.0612	2.6229
0	05:00:00		11.4717	1.73071	13.7143	3.0735
0	05:30:00		8.84906	1.7641	13.1429	3.46766
0	06:00:00		9.88679	1.78562	9.57143	2.5017
0	06:30:00		12.6226	2.37568	6.97959	1.63936
0	07:00:00		10.6415	2.26366	6.85714	1.38873
0	07:30:00		11.283	2.26963	7.2449	1.48848
0	08:00:00		13.5472	2.31493	6.79592	1.57548
10	08:30:00		49.9811	2.48486	29.1224	3.07871
10	09:00:00		58.566	2.02891	47.0816	2.68433
10	09:30:00		57.9623	1.98671	41.8776	2.8774
10	10:00:00		54.9811	2.20691	36.5306	2.80383
10	10:30:00		51.6226	2.31597	29	2.89087
10	11:00:00		47.1509	2.34047	25.8776	2.73312
10	11:30:00		42.1132	2.47273	28.3878	4.40892
10	12:00:00		34.5849	2.74264	21.8163	2.96632
10	12:30:00		28.2264	2.77986	18.0204	2.35308
10	13:00:00		24.1509	2.54558	15.8776	2.13124
10	13:30:00		23.7736	2.93898	15.8776	2.18503
10	14:00:00		24.4528	2.32213	16.7959	2.56314
10	14:30:00		22.3962	2.25808	21.102	2.68709
10	15:00:00		20.7925	2.26338	20.9796	3.60077
10	15:30:00		17.8868	1.95943	16.9796	2.62178
10	16:00:00		16.7925	1.97542	23.3469	3.30282
10	16:30:00		18.1887	2.08423	18.1429	2.61325
10	17:00:00		19.1321	2.03258	22.551	3.80644
10	17:30:00		22.4528	3.27961	18.9796	2.32253
10	18:00:00		20.0755	2.46527	20.0408	2.48413
10	18:30:00		25.9434	2.71926	19.6939	2.52137
10	19:00:00		28.3774	2.264	27.3061	2.56169
10	19:30:00		37.4528	2.48764	30.7551	2.86955
10	20:00:00		44.5283	2.40669	35.1837	2.39715
0	20:30:00		77.5849	3.54675	39.2449	2.83766
0	21:00:00		73.3774	3.88591	23.5918	2.95414
0	21:30:00		59.6038	4.66788	15.898	2.14429
0	22:00:00		39.2264	3.7484	13.7143	2.76903
0	22:30:00		23.8113	3.45761	9.79592	1.94634
0	23:00:00		16.4906	2.41542	8.55102	1.79286
0	23:30:00		16.2453	2.67506	9.32653	1.99944
0	00:00:00		14.3208	1.70902	11.2857	2.48516
0	00:30:00		12.434	1.84161	9.61224	1.85045
0	01:00:00		12.1132	2.14389	6.63265	1.85295
0	01:30:00		9.09434	1.44072	10.551	3.22275
0	02:00:00		6.66038	1.08189	6.18367	1.31859
0	02:30:00		5.81132	1.07216	8.12245	1.759
0	03:00:00		7.83019	1.32705	6.42857	1.26067
0	03:30:00		7	1.38203	7.34694	1.7715
0	04:00:00		5.26415	1.18718	5.61224	2.83456
0	04:30:00		5.71698	1.2833	7.77551	2.23136
0	05:00:00		9.03774	1.51575	10.0408	2.61162
0	05:30:00		11.5094	1.98829	6.65306	1.31984
0	06:00:00		7.60377	1.45876	11.1224	3.1586
0	06:30:00		9.32075	1.93073	8.7551	1.71343
0	07:00:00		7.32075	1.38957	4.34694	1.03532
0	07:30:00		8.20755	1.36336	9.18367	2.80847
0	08:00:00		13.5472	4.0456	8.81633	2.04326
10	08:30:00		47.7358	2.56712	31.7959	3.16778
10	09:00:00		59.6415	1.9506	42.6735	3.95407
10	09:30:00		53.7736	2.22364	37.6735	4.66646
10	10:00:00		51.9811	2.16843	30.6735	2.41653
10	10:30:00		52.0566	2.25085	32.6939	4.21995
10	11:00:00		45.1132	2.38459	23.102	2.58614
10	11:30:00		41.717	2.16272	19.7551	2.25397
10	12:00:00		37.4717	2.41317	19.9592	2.63931
10	12:30:00		31.6038	2.33176	15.8367	2.72575
10	13:00:00		24.8491	2.26243	14.2449	1.72923
10	13:30:00		20.3962	2.33083	17	2.95056
10	14:00:00		21.1698	2.09442	17.8163	2.35853
10	14:30:00		23.0189	2.12123	24.5306	5.6679
10	15:00:00		20.3019	2.95044	15.2857	2.25236
10	15:30:00		18.6415	2.10571	16.5714	2.12332
10	16:00:00		17.283	1.87303	15.7959	2.58709
10	16:30:00		20.2264	2.14778	14.0816	1.63451
10	17:00:00		19.3019	2.4642	21.2245	2.95031
10	17:30:00		20.1698	2.52832	16.6122	2.14143
10	18:00:00		21.1698	2.62119	21.2041	3.18625
10	18:30:00		20.1698	2.18348	23.7959	2.59496
10	19:00:00		24.2264	2.78403	24.5714	2.675
10	19:30:00		33.0566	2.42514	29.5918	2.34628
10	20:00:00		38.9057	2.22015	34.3061	3.47405
0	20:30:00		80.8868	3.22552	37.1429	3.09954
0	21:00:00		72.717	3.84773	21.9388	3.72268
0	21:30:00		56.5472	4.3077	15.1837	3.2256
0	22:00:00		38.3019	4.28634	7.63265	1.32246
0	22:30:00		25.3962	3.51942	9.20408	1.54688
0	23:00:00		18.6981	3.4001	8.79592	1.84335
0	23:30:00		18.9623	2.45215	9.38776	2.31599
0	00:00:00		12.6981	2.17012	9.46939	1.87947
0	00:30:00		10.2075	1.72562	5.7551	1.26925
0	01:00:00		14.6981	2.21775	7.5102	2.40254
0	01:30:00		12.3774	1.98657	12.449	3.22578
0	02:00:00		11.7925	2.20212	5.57143	1.45686
0	02:30:00		9.66038	1.91945	7.06122	1.80476
0	03:00:00		7.18868	1.46786	7.20408	2.19461
0	03:30:00		8.62264	1.39334	11.4898	3.81649
0	04:00:00		4.64151	1.01801	5.26531	1.27067
0	04:30:00		8.50943	1.38456	8.08163	1.97149
0	05:00:00		9.32075	1.76808	5.77551	1.22101
0	05:30:00		11.1509	2.04634	7.40816	2.24327
0	06:00:00		7.45283	1.22669	12.0816	3.67526
0	06:30:00		9.81132	2.3136	9.42857	3.76025
0	07:00:00		7.69811	1.31658	8.91837	2.06831
0	07:30:00		9.15094	1.74362	7.95918	1.4193
0	08:00:00		7.69811	1.78194	10.102	2.09373
10	08:30:00		48.0377	2.28375	30.7755	3.65966
10	09:00:00		54.6038	2.11109	33.551	2.6533
10	09:30:00		51.2075	2.29332	32.551	2.24083
10	10:00:00		51.1132	2.27972	29.8776	2.59622
10	10:30:00		48.1509	2.42379	23.6939	2.23744
10	11:00:00		44.7736	2.15907	20.7551	2.04406
10	11:30:00		40.0189	2.06331	20.2653	2.30328
10	12:00:00		39.4717	2.08014	19.4898	2.97554
10	12:30:00		32.9057	2.1489	13.8776	2.21518
10	13:00:00		27.2264	2.32698	15.4286	2.74869
10	13:30:00		22.7547	2.70635	13.1429	2.00912
10	14:00:00		21.3774	2.56769	15.2653	2.50659
10	14:30:00		19.5472	2.30708	22.0612	4.08752
10	15:00:00		16.5849	2.45207	14.5714	2.6165
10	15:30:00		18.3585	2.233	17.3061	2.79413
10	16:00:00		17.7925	1.94656	19.1633	2.21934
10	16:30:00		17.9245	2.25897	14.2041	2.08268
10	17:00:00		17.3774	2.1647	18.2245	2.42564
10	17:30:00		17.5472	2.12244	20.0816	3.25004
10	18:00:00		19.1887	2.12167	23.7755	3.32907
10	18:30:00		18.8113	2.46721	22.3878	2.81725
10	19:00:00		22.3208	2.7189	23.9388	2.33037
10	19:30:00		27.4717	2.3598	23.9388	1.76329
10	20:00:00		36.8113	2.38951	28.2041	1.91773
0	20:30:00		71.1698	3.06541	30.0612	3.03836
0	21:00:00		69.0566	3.81754	20.0408	3.38375
0	21:30:00		52.6604	4.40427	12.7347	2.33809
0	22:00:00		32.8113	4.42344	8.59184	1.5913
0	22:30:00		23.4528	3.57021	6.34694	1.54566
0	23:00:00		18.283	2.86873	7.06122	1.93746
0	23:30:00		15.3208	2.35844	7.89796	2.19776
0	00:00:00		15.2453	2.42057	5.14286	1.61782
0	00:30:00		11.1887	1.80731	7.40816	2.05555
0	01:00:00		9.77358	1.80301	5.34694	1.4862
0	01:30:00		8.71698	1.62469	7.77551	2.94959
0	02:00:00		7.92453	1.22943	6.71429	1.88329
0	02:30:00		5.01887	0.986296	7	1.51551
0	03:00:00		7.64151	1.51243	7.08163	1.50533
0	03:30:00		4.62264	0.997539	9.10204	3.44049
0	04:00:00		7.15094	1.52611	4.95918	1.21812
0	04:30:00		4.58491	0.895657	10.1633	3.0232
0	05:00:00		7.18868	1.27953	6.81633	1.61036
0	05:30:00		6.67925	1.26289	6.67347	1.4266
0	06:00:00		6.67925	1.27091	12.4898	3.27861
0	06:30:00		6.0566	1.18512	8.12245	1.78539
0	07:00:00		6.28302	1.08338	8.79592	2.10542
0	07:30:00		4.92453	1.63969	8.28571	1.40668
0	08:00:00		7.54717	1.51901	8.16327	2.12199

## Sheet: Fig1 e
		flies	mated female w+
		food	S		S+BSA
light cycle	time		MEAN	SEM	MEAN	SEM
0	20:30:00		73.3947	4.08612	81.8293	4.49321
0	21:00:00		57.1316	5.52496	69.5366	5.84193
0	21:30:00		49.8684	5.46542	61.6341	6.00201
0	22:00:00		50.4474	5.06188	54.3415	5.19904
0	22:30:00		49.6579	5.75017	42.0244	5.22943
0	23:00:00		46.9211	5.21315	35.1951	4.48116
0	23:30:00		46.1579	5.65025	43.6341	4.53035
0	00:00:00		38.2105	4.89828	44.6829	5.98499
0	00:30:00		36.7632	4.57488	38.0976	4.88275
0	01:00:00		31.1316	4.16826	34.5854	4.89972
0	01:30:00		42.0263	5.09867	51.6829	5.62339
0	02:00:00		39.6053	4.33969	35.8537	4.51198
0	02:30:00		33.8684	4.94193	45.9024	6.04715
0	03:00:00		33.2368	5.87959	37.0732	6.86724
0	03:30:00		26.5	5.00622	32.3902	5.06228
0	04:00:00		31.1579	5.22489	41.9512	8.58721
0	04:30:00		27.7105	6.18985	27	4.71492
0	05:00:00		29.4737	5.54674	33.9024	5.2206
0	05:30:00		34.9474	6.20821	37.3659	5.43428
0	06:00:00		32.7632	5.65276	38.0244	6.85072
0	06:30:00		16.6579	3.75594	26.6585	4.27309
0	07:00:00		20.9737	4.93262	28.0244	8.74779
0	07:30:00		21.9737	5.70088	19.4146	5.94322
0	08:00:00		33.8684	4.73661	26.3171	6.35355
10	08:30:00		49.9211	3.71349	47.0732	3.77756
10	09:00:00		64.6842	3.0487	63.9756	6.06846
10	09:30:00		61.1579	3.21415	60.0732	5.93053
10	10:00:00		63.7368	2.85936	59.3659	5.43215
10	10:30:00		59.7895	4.2639	57.4878	4.02797
10	11:00:00		58.7105	3.62403	57.5854	4.95738
10	11:30:00		58.8684	3.1454	47.8537	3.67001
10	12:00:00		58.3421	3.28349	51.1463	4.79679
10	12:30:00		51.2632	3.83991	47.1707	4.4709
10	13:00:00		53.0263	3.89906	42.3659	4.61569
10	13:30:00		44.7368	2.75601	45.0976	3.74472
10	14:00:00		41.1053	3.3403	39.1951	3.98017
10	14:30:00		42.2368	3.65851	43.0732	3.67679
10	15:00:00		38.0789	3.5914	38.7805	3.79626
10	15:30:00		37.4211	3.87292	38.6341	3.65739
10	16:00:00		35.3947	3.23972	35.122	3.49306
10	16:30:00		40.5789	3.75582	35.2439	3.30922
10	17:00:00		42.2895	4.33401	40.0244	4.15969
10	17:30:00		38.4737	3.32685	37.1707	3.46549
10	18:00:00		48.6579	3.94148	38.7073	3.19112
10	18:30:00		45.9474	2.80468	40.5122	4.65205
10	19:00:00		50.8421	3.04413	42.3171	3.26221
10	19:30:00		48	2.96662	41.5366	4.37525
10	20:00:00		67.1316	4.313	55.0488	3.86368
0	20:30:00		84.8684	4.04072	70.1951	3.98201
0	21:00:00		79.5526	6.00589	65.3659	6.41014
0	21:30:00		56.1842	5.27155	53.8049	5.48537
0	22:00:00		42.1842	5.15394	38.6829	4.67106
0	22:30:00		34.9211	4.76822	26.4634	4.31165
0	23:00:00		36	4.27404	27.9512	4.89237
0	23:30:00		39.8421	4.86935	20.5122	3.80069
0	00:00:00		31.1316	4.26407	27.6341	4.05041
0	00:30:00		36.2632	4.55435	26	5.32241
0	01:00:00		36.2105	5.92079	22.6585	3.5055
0	01:30:00		32.2105	4.30689	35.1463	5.42786
0	02:00:00		34.5263	4.43264	33.3415	4.77973
0	02:30:00		28.9737	5.11302	27.2683	3.7286
0	03:00:00		16.3684	3.09164	27.3415	5.03095
0	03:30:00		30.9211	5.06029	32.0244	7.83897
0	04:00:00		28.9737	4.72599	21.0244	4.75926
0	04:30:00		20.7632	3.54897	24.0732	4.74411
0	05:00:00		27.1842	4.4349	26.2927	5.60719
0	05:30:00		21.5	4.17807	29.878	5.69544
0	06:00:00		29.7632	3.9388	25.6341	4.48911
0	06:30:00		25.7368	4.29143	19.4146	3.34755
0	07:00:00		26.8947	4.4837	20.561	5.42027
0	07:30:00		21.8684	3.70732	15.8293	2.86716
0	08:00:00		18.4737	3.40753	13.439	2.94814
10	08:30:00		50.3947	3.9787	37.122	2.9432
10	09:00:00		58.7368	3.26599	46.3171	3.30695
10	09:30:00		58.8947	3.47267	44.4634	3.12642
10	10:00:00		56.9474	3.32176	46.4634	4.0473
10	10:30:00		58.5	3.5744	44.0488	3.66775
10	11:00:00		53.4211	4.18638	42.5366	3.02834
10	11:30:00		47.6053	3.90235	40.0976	3.22297
10	12:00:00		46.8947	3.58216	39.3902	3.64054
10	12:30:00		43.8421	3.15812	35.7073	3.14337
10	13:00:00		41.0526	3.044	34.8049	3.76266
10	13:30:00		39.8158	3.75927	32.0244	3.19155
10	14:00:00		39.6842	3.7904	30.15	2.64056
10	14:30:00		36.8684	3.09595	29.85	3.43538
10	15:00:00		41.0526	3.49882	25.8	2.87518
10	15:30:00		40.5	3.94012	32.825	2.63945
10	16:00:00		38.1053	3.35284	29.8	2.86494
10	16:30:00		36.4474	3.92908	28.75	3.01585
10	17:00:00		39.2632	4.04415	33.225	3.69261
10	17:30:00		42.1579	3.86665	32.25	3.45972
10	18:00:00		49.4211	4.29539	32.7	3.21235
10	18:30:00		49.7895	3.09548	37.95	3.17175
10	19:00:00		52.6316	2.92981	36.8	2.74544
10	19:30:00		66.7895	3.12111	49.45	3.78866
10	20:00:00		73.2895	4.08966	54.125	3.12831
0	20:30:00		93.2105	4.88155	69.925	4.60842
0	21:00:00		81.6316	6.37757	59.425	5.15123
0	21:30:00		62.3158	5.78701	45.85	4.67406
0	22:00:00		51.5	5.06259	33.975	5.06771
0	22:30:00		38.5526	5.45324	31.2	4.86197
0	23:00:00		32.2105	4.45655	22.45	5.00093
0	23:30:00		31.0263	4.55369	23.4872	4.03974
0	00:00:00		35.6842	4.26623	30.2051	6.15453
0	00:30:00		35.1053	4.24277	27.8205	3.70976
0	01:00:00		38.9474	4.67568	25.5385	3.94406
0	01:30:00		33.8947	4.52444	17.4872	2.39084
0	02:00:00		31.3947	4.09516	20.5641	3.83899
0	02:30:00		28.7368	3.35769	20.475	4.05358
0	03:00:00		32.1579	4.07321	21.675	3.62163
0	03:30:00		27.0526	4.33681	27.7	6.45688
0	04:00:00		29.4737	5.30543	21.875	4.09734
0	04:30:00		31.2368	4.69972	16.05	2.87643
0	05:00:00		22.7632	3.99777	19.225	4.15769
0	05:30:00		24.0789	4.07528	18	3.41208
0	06:00:00		25	3.9499	16.25	3.78036
0	06:30:00		29.2105	4.38171	25.7436	5.00407
0	07:00:00		34.7368	4.55122	20.8462	4.37045
0	07:30:00		31.8421	3.57177	20.1538	3.84496
0	08:00:00		24.2105	4.33782	17.641	3.42394
10	08:30:00		50.0526	3.37001	36.3333	3.52295
10	09:00:00		66.8421	3.45722	43.7436	4.05573
10	09:30:00		60.3684	3.34618	40.6667	3.73089
10	10:00:00		62.3514	3.50109	39.6923	3.48519
10	10:30:00		55.6216	3.23729	39.4103	3.67742
10	11:00:00		54.6757	2.72444	34.9744	3.66741
10	11:30:00		47.6757	2.95558	34.1795	3.38517
10	12:00:00		52.6757	3.56109	40.2051	4.78809
10	12:30:00		43.8919	3.69186	27.3077	3.43996
10	13:00:00		40.8919	3.07337	28.3077	3.23872
10	13:30:00		38.027	3.91979	26.7949	3.04253
10	14:00:00		33.2703	3.67257	26.6154	3.78203
10	14:30:00		30.8108	3.46512	22.3333	3.17511
10	15:00:00		35.8919	3.21541	23.5128	3.5434
10	15:30:00		49.5946	3.29727	29.4872	4.31135
10	16:00:00		46.0541	3.74945	28.4359	3.13267
10	16:30:00		42.7838	3.32194	24.1282	3.15764
10	17:00:00		38.2703	4.27724	22.4103	2.65754
10	17:30:00		40.7297	3.34617	24.1795	2.95709
10	18:00:00		47.4054	3.1212	24.0769	2.98249
10	18:30:00		49.6216	3.35984	29.8205	3.64325
10	19:00:00		54.0811	3.46017	35.8205	3.90038
10	19:30:00		55.7297	3.57903	37.2821	3.834
10	20:00:00		63.027	2.9906	38.8205	4.21332
0	20:30:00		84.9459	3.87675	57.9231	5.78336
0	21:00:00		80.9459	5.15646	49.2051	5.74749
0	21:30:00		68.5135	5.6813	39.5641	5.50036
0	22:00:00		49.9459	5.52016	31.5128	4.91557
0	22:30:00		43.7297	4.44585	25.0256	4.45164
0	23:00:00		34.6486	4.46006	25.7692	3.86111
0	23:30:00		29.6486	3.48141	25.9744	3.90574
0	00:00:00		35.973	4.57403	23.6923	3.55394
0	00:30:00		31.1892	4.33634	26.6154	3.93409
0	01:00:00		32.6486	5.67675	24.3846	5.09444
0	01:30:00		29.973	3.71076	18.0769	3.48615
0	02:00:00		27.8378	3.359	23.8462	4.82126
0	02:30:00		27.0541	3.35518	23.3333	3.88925
0	03:00:00		28.027	4.52551	25.5897	4.3012
0	03:30:00		30.6216	5.16926	20.8974	3.94812
0	04:00:00		22.5405	3.30218	23.1026	4.23655
0	04:30:00		25.3514	3.28723	21.9487	4.09106
0	05:00:00		27.3514	3.93834	18.4103	3.19574
0	05:30:00		16.1622	2.9146	19.5128	3.27218
0	06:00:00		26.8649	3.56911	26.5897	5.29305
0	06:30:00		28.8919	4.00672	18.9231	3.38243
0	07:00:00		20.2703	3.70803	23.5385	4.11934
0	07:30:00		25	3.04306	25.0769	4.27615
0	08:00:00		25.7568	3.53127	19.641	3.93977
10	08:30:00		48.8108	3.54747	27.8205	3.40973
10	09:00:00		61.1622	2.80442	38.641	5.09089
10	09:30:00		60.3514	3.03831	35.1538	4.50667
10	10:00:00		55.8649	3.27519	32.2564	4.72786
10	10:30:00		55.0811	3.05442	32.9231	4.60206
10	11:00:00		50.7568	3.11063	29.9231	4.49738
10	11:30:00		49.1351	3.05892	27.6154	4.41503
10	12:00:00		44.2703	3.26613	23.0256	3.82168
10	12:30:00		36.9189	3.32001	25.1538	3.84763
10	13:00:00		38.6486	3.16672	22.8974	3.62894
10	13:30:00		30.4054	2.88155	16.2051	2.74462
10	14:00:00		32.1622	3.4059	17	2.9061
10	14:30:00		26.1622	3.72453	11.0769	1.91152
10	15:00:00		28.6757	3.4906	11.5641	2.38303
10	15:30:00		25.1622	3.13244	14.5897	2.79756
10	16:00:00		32.4054	3.84789	12.1026	2.12836
10	16:30:00		29.6486	4.0119	11.1795	1.86993
10	17:00:00		28.4054	3.07828	15.5385	2.85729
10	17:30:00		39.6216	3.59384	15.8462	2.48294
10	18:00:00		41.9189	2.78398	19.0513	2.94296
10	18:30:00		47.4054	3.71055	24.359	3.64459
10	19:00:00		48.5946	3.11299	27.6154	4.04446
10	19:30:00		55.3514	3.40713	29.8462	3.9388
10	20:00:00		55.8919	2.94709	32.0256	4.05268
0	20:30:00		80.0541	3.5799	51.5385	5.85817
0	21:00:00		70.7297	4.9168	50.641	6.35659
0	21:30:00		56.6216	4.45057	39.1282	5.92521
0	22:00:00		45.2973	4.81224	29.8462	4.7595
0	22:30:00		42.1892	4.31522	25.4615	4.24186
0	23:00:00		40.5135	4.63691	23.359	4.63362
0	23:30:00		33.027	3.7591	29.9231	5.46519
0	00:00:00		34.4054	3.62425	29.7949	5.44186
0	00:30:00		31.6486	3.97584	18.359	3.70952
0	01:00:00		27.6757	3.68993	22.0256	3.83007
0	01:30:00		28.6216	4.89112	25.9487	3.94245
0	02:00:00		31.973	3.1457	26.2821	4.92941
0	02:30:00		26.4054	2.91935	23.3333	3.59759
0	03:00:00		25.1622	3.59672	21.5385	3.94943
0	03:30:00		25.5135	3.82983	15.9744	3.62977
0	04:00:00		23.7027	3.24688	22.0513	3.83601
0	04:30:00		22.5135	4.58602	24.7436	5.5306
0	05:00:00		14.0811	2.94749	20.9487	3.88158
0	05:30:00		21.1081	3.11682	29.8974	6.23397
0	06:00:00		28.8919	3.01429	23.4103	3.48897
0	06:30:00		32.4324	4.31974	22.4359	3.80709
0	07:00:00		24.5405	3.08448	28.5897	4.96415
0	07:30:00		26.1622	4.76195	23.7692	4.70755
0	08:00:00		28.8649	3.46076	26.641	4.47005

## Sheet: Fig1 f
		flies	mated female w+
		food	S		S+Tryptone
light cycle	time		MEAN	SEM	MEAN	SEM
0	20:30:00		68.9138	2.70849	59.1884	2.55713
0	21:00:00		60.6724	2.2089	61.9565	3.11094
0	21:30:00		61.5	2.90276	56.4058	3.3539
0	22:00:00		61.3793	3.33525	56.5797	3.44463
0	22:30:00		53.0172	4.18026	51.7246	4.00739
0	23:00:00		42.0862	4.96998	45.8261	4.42191
0	23:30:00		41.569	5.04374	39.8841	4.34384
0	00:00:00		43.1724	5.13126	40.7391	4.36352
0	00:30:00		40.5862	4.8537	38.7101	4.32686
0	01:00:00		38.1034	4.68291	31.8696	3.7408
0	01:30:00		37.0862	4.26541	30.3043	4.22872
0	02:00:00		40.5517	5.3388	21.8406	3.20516
0	02:30:00		34.0345	3.95956	16.6812	2.77583
0	03:00:00		28.6034	3.63903	18.087	2.91253
0	03:30:00		27.2586	4.78678	13.2174	2.26861
0	04:00:00		21.2759	3.96977	16.3768	3.1916
0	04:30:00		17.4655	3.53149	13.2464	2.92011
0	05:00:00		17.5172	3.3438	7.85507	2.16599
0	05:30:00		24.3448	3.98451	15.1594	3.0021
0	06:00:00		27.6034	4.02277	13.4203	2.49333
0	06:30:00		23.0172	4.42956	15.5652	2.69954
0	07:00:00		25.3448	3.77598	16.4348	2.74968
0	07:30:00		15.0517	2.4353	11.8696	2.25967
0	08:00:00		24	3.39397	18.971	2.93057
10	08:30:00		59.6552	3.98633	51.087	3.66516
10	09:00:00		55.6034	3.02999	55.6812	3.81781
10	09:30:00		52.569	3.16382	51.1159	3.98775
10	10:00:00		57.8621	3.40869	50.9565	3.88285
10	10:30:00		51.9828	3.38411	48.1304	3.34337
10	11:00:00		54.4483	3.79553	47.2899	3.80167
10	11:30:00		51.5345	3.81255	44.3188	3.54646
10	12:00:00		47.3793	3.65883	42.8406	3.52821
10	12:30:00		45.5862	3.5948	38.2609	3.25799
10	13:00:00		43.8966	3.63069	38.3623	5.08533
10	13:30:00		40.5862	3.42105	34.4058	3.11107
10	14:00:00		36.3966	3.61836	28.2899	2.80938
10	14:30:00		34.569	3.68587	29.1449	2.8368
10	15:00:00		35.5862	3.51636	27.971	3.53427
10	15:30:00		34.3793	3.87235	23.7391	2.42866
10	16:00:00		32.7069	3.91578	24	2.76248
10	16:30:00		32.4655	3.72255	22.7826	2.67936
10	17:00:00		35.5862	3.92358	22.9855	2.93053
10	17:30:00		33	3.87236	24.7971	2.35053
10	18:00:00		36.2759	3.65064	25.5652	2.43872
10	18:30:00		41.5862	3.49989	27.2754	2.73744
10	19:00:00		44.069	3.33362	26.6087	2.51841
10	19:30:00		47.2931	3.52135	29.4783	2.45476
10	20:00:00		50.9655	3.35831	33.5217	2.41714
0	20:30:00		71.3621	4.20315	54.3478	3.82686
0	21:00:00		59.931	4.1384	42.4783	3.13361
0	21:30:00		50.3276	3.5577	32.5362	2.59431
0	22:00:00		36.0862	3.75363	22.4783	3.14292
0	22:30:00		21.4655	3.67446	14.2029	1.93804
0	23:00:00		22.6379	3.43329	14.1014	1.8585
0	23:30:00		25.6724	4.01678	13.2899	2.16587
0	00:00:00		23.7759	3.39104	14.7536	1.52995
0	00:30:00		28.5517	3.46307	12.087	1.54318
0	01:00:00		22.5345	3.124	13.087	1.76578
0	01:30:00		20.1207	2.73658	13.7536	2.37738
0	02:00:00		24.6897	3.75974	15.2609	2.33233
0	02:30:00		15.7069	2.89773	10.058	1.81812
0	03:00:00		19.7241	2.8299	10.087	2.03305
0	03:30:00		13.8966	2.16188	7.21739	1.36574
0	04:00:00		15.3448	2.30751	7.46377	1.65794
0	04:30:00		13.8793	2.98799	7.02899	1.28337
0	05:00:00		21.8966	3.8753	12.8696	2.83256
0	05:30:00		15.3793	2.09266	8.92754	1.9025
0	06:00:00		22.8448	3.22271	7.65217	1.36901
0	06:30:00		15.4138	2.58644	10.3768	1.87494
0	07:00:00		19.9655	2.83387	12.6232	2.12825
0	07:30:00		22.1724	3.70095	5.73913	1.14983
0	08:00:00		15.4138	2.14902	10.4058	1.59126
10	08:30:00		51.2069	2.84216	28.6812	2.26104
10	09:00:00		55.2069	3.47837	30.3623	2.82307
10	09:30:00		56.0517	5.78953	27	2.67172
10	10:00:00		48.9828	3.62333	22.2464	2.07237
10	10:30:00		48.8793	3.5367	23.8986	2.14869
10	11:00:00		42.069	3.31816	20.7826	2.22555
10	11:30:00		41.1724	3.45055	18.8261	1.9953
10	12:00:00		36.7586	3.15369	17.8696	1.85779
10	12:30:00		33.5862	3.3408	16.029	1.64935
10	13:00:00		30.6552	3.26946	17.4203	2.05056
10	13:30:00		27.4138	3.22554	13.8841	1.75011
10	14:00:00		24.4828	3.3044	11.9275	1.46358
10	14:30:00		24.7069	3.37404	9.6087	1.18965
10	15:00:00		25.4828	3.22678	10.7971	1.69367
10	15:30:00		23.3276	2.59559	9.75362	1.36066
10	16:00:00		24.569	2.88739	9.11594	1.67875
10	16:30:00		25.4828	3.09579	8.44928	1.27497
10	17:00:00		26.431	2.90275	7.76812	1.05641
10	17:30:00		28.4655	3.0517	11.3043	1.33328
10	18:00:00		31.5345	2.80072	9.13043	1.26024
10	18:30:00		31.6379	2.55652	13.058	1.71795
10	19:00:00		41.1207	2.81525	12.4783	1.32305
10	19:30:00		39.2759	3.03407	15.9565	1.79305
10	20:00:00		41.2069	2.67653	17.8696	1.78918
0	20:30:00		70.8276	4.09049	29.2174	2.56201
0	21:00:00		56.7414	3.30178	23.4493	1.96121
0	21:30:00		41.6552	2.908	21.7681	2.59287
0	22:00:00		33.2759	2.75209	19.0435	1.98389
0	22:30:00		28.5517	3.38426	13.0725	1.36908
0	23:00:00		19.431	2.78946	11.4928	2.19961
0	23:30:00		14.7414	2.37686	8.91304	1.37784
0	00:00:00		17.9138	2.58191	15.6667	8.18032
0	00:30:00		17.3276	2.61706	12.2174	2.90331
0	01:00:00		16.8276	2.01914	12.2174	2.07221
0	01:30:00		21.069	4.09372	10.9565	2.13438
0	02:00:00		14.5862	2.18088	13.8986	6.11645
0	02:30:00		12	2.11854	7.86957	1.48334
0	03:00:00		16.7241	3.12696	6.69565	1.34347
0	03:30:00		10.1897	1.54924	7.23188	1.22825
0	04:00:00		13.2069	2.5544	6.91304	1.8834
0	04:30:00		11.6897	1.717	4.84058	1.28746
0	05:00:00		15.069	2.09136	5.49275	1.18073
0	05:30:00		17.7931	2.27851	5.66667	1.38616
0	06:00:00		19.0862	3.65838	8.14493	1.64136
0	06:30:00		12.6552	2.08958	4.02899	0.783181
0	07:00:00		16.5517	3.06683	4.56522	1.07527
0	07:30:00		20.7586	2.22662	8.37681	1.45112
0	08:00:00		26.0862	2.76989	7.2029	1.16948
10	08:30:00		44.7414	3.27704	17.5217	2.0487
10	09:00:00		47.7759	3.32828	15.971	1.83761
10	09:30:00		44.1379	3.03333	14.4783	1.62339
10	10:00:00		43.8793	3.14954	13.3913	1.78181
10	10:30:00		43.7414	3.04797	10.2174	1.44697
10	11:00:00		40.1379	3.00911	9.42029	1.22429
10	11:30:00		36.3621	2.63357	9.52174	1.93617
10	12:00:00		32.9138	2.81656	8.04348	1.15828
10	12:30:00		28.0517	2.38941	6	1.01523
10	13:00:00		27.7241	2.48477	6.76812	1.7333
10	13:30:00		22.6724	2.44781	4.72464	0.783157
10	14:00:00		26.7586	2.87828	4.42029	1.03403
10	14:30:00		21.2069	2.33062	6.36232	3.13506
10	15:00:00		15.931	2.39174	6.4058	1.88934
10	15:30:00		17.3966	2.32831	4.57971	0.858587
10	16:00:00		25.6552	3.12229	6.47826	1.13846
10	16:30:00		31.5172	3.67734	7.85507	1.379
10	17:00:00		29.5862	3.21069	9.71014	2.01064
10	17:30:00		27.431	3.01931	7.78261	1.89369
10	18:00:00		28.1724	2.94404	7.94203	2.20621
10	18:30:00		26.7931	2.70553	7.33333	1.6114
10	19:00:00		34.8966	2.78072	8.27536	1.50233
10	19:30:00		36.3276	2.97462	12.4783	2.92041
10	20:00:00		38.931	2.80166	14.8261	3.46151
0	20:30:00		63.9138	3.54304	20.913	3.39918
0	21:00:00		41.3448	3.15342	14.058	1.99668
0	21:30:00		26.3448	2.8272	8.11594	1.21154
0	22:00:00		19.3276	2.29526	6.21739	0.974498
0	22:30:00		15.7414	2.49374	6.85507	1.1577
0	23:00:00		14.7414	2.16131	8.34783	1.48921
0	23:30:00		16.9138	2.38964	6.86957	1.10005
0	00:00:00		20.1552	2.28104	8.15942	1.31108
0	00:30:00		16.2241	2.10666	5.85507	1.2032
0	01:00:00		15.8103	2.58883	7.43478	1.26438
0	01:30:00		16.1552	2.19467	10.7246	2.28862
0	02:00:00		15.6034	2.56199	7.53623	1.34002
0	02:30:00		12.931	2.09179	8.97101	2.51627
0	03:00:00		12.6552	2.14261	7.30435	1.49585
0	03:30:00		14.9483	2.52985	5.30435	1.20956
0	04:00:00		17.4655	3.11449	5.78261	1.00444
0	04:30:00		16.5	3.51535	6.89855	2.78447
0	05:00:00		12.0345	1.91105	7.44928	2.82688
0	05:30:00		12.1897	1.85148	5.27536	1.3888
0	06:00:00		14.3276	2.02904	5.84058	1.4761
0	06:30:00		16.8966	2.87506	4.44928	1.57202
0	07:00:00		14.8621	2.66017	3.91304	1.04965
0	07:30:00		24.3966	2.99343	3.98551	0.794131
0	08:00:00		26.8448	2.19522	7.71014	1.72516
10	08:30:00		43.2586	3.00912	14.5507	2.62127
10	09:00:00		46.7414	3.15668	13.4203	2.25953
10	09:30:00		44.4655	3.29927	12.8261	3.2256
10	10:00:00		45.8448	3.63078	9.17391	1.47528
10	10:30:00		45.5345	3.57947	10.1884	1.88154
10	11:00:00		40.931	3.25661	6.66667	1.00057
10	11:30:00		37.6034	3.14712	6.98551	1.12525
10	12:00:00		33.931	2.98614	5.15942	0.848152
10	12:30:00		30.3621	2.8738	7.42029	1.75557
10	13:00:00		24.8793	2.72794	5.42029	1.34078
10	13:30:00		22.6379	2.62563	3.26087	0.575743
10	14:00:00		21.7931	2.55854	4.42029	0.774818
10	14:30:00		19.1207	2.50638	4.66667	1.01747
10	15:00:00		17.5517	2.58154	5.43478	1.52074
10	15:30:00		16.2759	2.43969	5.73913	2.5509
10	16:00:00		15.8103	2.27316	3.24638	0.757291
10	16:30:00		16.5862	2.56519	2.62319	0.52803
10	17:00:00		15.5862	2.40714	3.68116	0.778957
10	17:30:00		18.5517	2.18685	3.86957	0.679725
10	18:00:00		18.5	1.96525	3.81159	0.796485
10	18:30:00		23.8103	2.06978	5.42029	0.994744
10	19:00:00		30.3276	2.13367	6.53623	1.15739
10	19:30:00		41.1379	3.04279	13.5217	4.56933
10	20:00:00		41.6897	2.90661	13.1884	3.83801
0	20:30:00		59.9138	4.06848	14.6232	2.08914
0	21:00:00		44.0517	3.34029	14.2464	3.41636
0	21:30:00		28.7241	3.09712	7.73913	1.16986
0	22:00:00		20.0172	2.66665	5.07246	0.851837
0	22:30:00		17.8448	2.36298	4.04348	0.610171
0	23:00:00		15.3966	2.33945	4.49275	0.760721
0	23:30:00		12.2931	2.12666	4.08696	0.961035
0	00:00:00		16.2759	2.85724	6.63768	1.64884
0	00:30:00		13.431	1.89901	3.86957	0.628912
0	01:00:00		12.3448	1.77714	4.02899	0.692787
0	01:30:00		11.3276	1.83011	7.14493	1.916
0	02:00:00		12.2586	1.99706	6.5942	1.18841
0	02:30:00		14.5	2.51508	6.3913	1.63823
0	03:00:00		14.6207	2.85671	4.53623	0.975309
0	03:30:00		9.72414	1.73846	5.01449	1.03878
0	04:00:00		12.7931	2.83193	4.11594	0.901249
0	04:30:00		8.93103	1.52314	4.30435	0.882313
0	05:00:00		10.1724	1.97215	3.95652	0.980291
0	05:30:00		10.5	1.91221	5.14493	1.28243
0	06:00:00		12.7414	2.14642	5.57971	1.42837
0	06:30:00		13.3103	2.36021	3.56522	1.00499
0	07:00:00		16.7759	2.46058	2.57971	0.585199
0	07:30:00		17.5	2.7294	4.02899	1.07378
0	08:00:00		16.3276	2.12828	6.91304	1.50231

## Sheet: Fig1 g
		flies	mated female w+
		food	S		S+Y
light cycle	time		MEAN	SEM	MEAN	SEM
0	20:30:00		68.3333	5.19569	60.8214	3.66055
0	21:00:00		38.7917	5.51217	32.7857	3.81495
0	21:30:00		32.375	5.11066	27.5714	3.46694
0	22:00:00		31.3333	4.61946	18.6786	2.46244
0	22:30:00		19.875	3.83978	17.1429	2.2571
0	23:00:00		23.125	3.21754	17.6786	2.65874
0	23:30:00		15.4583	2.78126	20.6786	3.04944
0	00:00:00		21.0833	4.60581	24.8214	4.14488
0	00:30:00		23.9167	4.28974	35.4643	7.36815
0	01:00:00		31.9167	7.10606	31.6429	4.08935
0	01:30:00		32.3333	4.78777	38.6071	5.89847
0	02:00:00		20.625	4.63986	31.3571	4.89174
0	02:30:00		26.1667	5.13325	27.25	5.55745
0	03:00:00		28.5417	5.88537	18.9286	3.92857
0	03:30:00		18.75	4.92084	14.25	3.33794
0	04:00:00		14.125	4.05814	11.6786	2.61207
0	04:30:00		20.875	5.50471	17.75	3.96734
0	05:00:00		28.75	5.47797	14.2857	3.21326
0	05:30:00		29.0833	4.91593	18.2857	3.87601
0	06:00:00		26.0833	4.86816	21.75	3.77706
0	06:30:00		20.0417	3.9766	25.2143	4.4926
0	07:00:00		35.375	7.95226	16.0714	4.32353
0	07:30:00		26.5	4.82558	27.75	4.31946
0	08:00:00		24.6667	6.65878	20.2857	3.54071
10	08:30:00		54.2917	4.37155	48.8929	3.75166
10	09:00:00		62.2917	3.87227	65.5357	5.26883
10	09:30:00		60.4167	4.04007	63.5714	3.65381
10	10:00:00		62.8333	4.05919	65.1786	3.63589
10	10:30:00		60.375	4.75936	51.5357	3.57367
10	11:00:00		55.7917	4.4212	56.4643	3.70631
10	11:30:00		56.375	4.715	50.7143	4.19651
10	12:00:00		51.375	6.29723	48.0714	3.78417
10	12:30:00		50.8333	5.11557	39.6071	3.54537
10	13:00:00		45.5833	4.43672	39.5714	3.9756
10	13:30:00		40.7917	3.48235	35.1071	3.64689
10	14:00:00		37.375	3.72993	29.6071	3.6009
10	14:30:00		42.5	3.60002	34.6071	3.77871
10	15:00:00		43	3.47767	35.9286	3.75011
10	15:30:00		39.2083	5.11993	33.8929	3.67256
10	16:00:00		34.3333	4.29175	32.5	3.8502
10	16:30:00		43.6667	4.28625	42.5357	7.72724
10	17:00:00		52.75	3.51562	37.7857	2.86068
10	17:30:00		42	3.81597	35.0714	3.11377
10	18:00:00		40.125	3.73648	33.2857	3.16682
10	18:30:00		40	4.72658	36.8214	3.32103
10	19:00:00		44.5833	3.48127	40.0357	2.78577
10	19:30:00		59.0833	2.8078	42.3214	3.41412
10	20:00:00		54.3333	3.90914	48.1786	3.0689
0	20:30:00		82.75	4.37435	67.2857	4.41404
0	21:00:00		75.3333	6.87483	63	5.65779
0	21:30:00		53.7083	5.21581	48.6429	5.1453
0	22:00:00		47.7917	4.14238	38	5.23496
0	22:30:00		34.7083	4.75352	42.7143	6.41939
0	23:00:00		33	3.85658	37.3214	5.7215
0	23:30:00		32.5	4.74647	29	5.1267
0	00:00:00		32.5	5.35751	30.1071	5.37197
0	00:30:00		44.25	7.47029	25.2143	4.36447
0	01:00:00		32.6667	4.79495	29.9286	4.7651
0	01:30:00		26.125	4.12412	29.2143	4.89692
0	02:00:00		31.7083	5.8463	27.2857	4.19683
0	02:30:00		25.5	5.39525	23.6071	3.53753
0	03:00:00		22.2917	3.94917	17.9643	2.91433
0	03:30:00		24.2083	5.85296	17.25	3.2447
0	04:00:00		30.5	7.39369	16.5	3.79623
0	04:30:00		19.9583	3.6083	21.6429	4.16181
0	05:00:00		31.5833	5.43603	26.4643	5.68379
0	05:30:00		23.9583	4.84898	20.6071	4.28278
0	06:00:00		32.2083	5.00579	24.2143	3.71019
0	06:30:00		25.25	3.5372	27.3571	3.65156
0	07:00:00		26.4583	5.32902	33.8214	7.04221
0	07:30:00		33.4167	6.03069	20.6071	3.04349
0	08:00:00		28.9583	5.02619	19.25	3.14703
10	08:30:00		53.5	3.65892	53.1071	6.71871
10	09:00:00		55.2083	4.2847	54.7143	4.5259
10	09:30:00		58.4167	4.00585	49.1786	4.06497
10	10:00:00		56.0417	4.6131	46.1071	4.14784
10	10:30:00		55.5833	3.93789	47.9643	3.2674
10	11:00:00		51.4167	3.9695	45.9643	4.11362
10	11:30:00		50.0833	3.78255	38.8214	3.93904
10	12:00:00		52.2917	4.8836	41.3571	3.77061
10	12:30:00		45.2083	3.39489	41.0714	3.48994
10	13:00:00		38.8333	3.22112	35	3.80823
10	13:30:00		41.75	3.32276	34.6071	3.18825
10	14:00:00		41.375	3.9004	26.8571	3.8303
10	14:30:00		36.4167	4.18629	26.8929	2.56984
10	15:00:00		36.125	3.87266	25.3929	2.86621
10	15:30:00		29.5	3.55495	31.1071	3.70661
10	16:00:00		32.7917	3.87438	26.2857	2.94026
10	16:30:00		32.9583	3.00029	26.6071	2.82671
10	17:00:00		33.625	3.77243	29.8571	3.33679
10	17:30:00		33.5	3.63906	30.1071	2.9922
10	18:00:00		35.25	3.17956	27.1786	3.26155
10	18:30:00		38.125	3.43327	30.5714	2.97095
10	19:00:00		42.5417	3.97774	34.5357	3.04832
10	19:30:00		47.75	4.79781	37.3571	3.5865
10	20:00:00		54.4167	3.47346	41.1429	3.1521
0	20:30:00		76.9583	4.83776	58.0357	4.68434
0	21:00:00		82.875	6.395	56.4286	5.59937
0	21:30:00		59.375	5.55011	41.4643	5.84782
0	22:00:00		50.0417	4.80997	37.9643	6.0959
0	22:30:00		41.375	4.95809	25.4643	4.0071
0	23:00:00		33.125	4.15388	26.0714	4.53001
0	23:30:00		26.7917	3.6821	24.0714	4.42035
0	00:00:00		41.375	4.30108	21.2857	3.49067
0	00:30:00		29.875	3.74906	28.8214	5.54683
0	01:00:00		30.625	3.65139	29.1429	4.37184
0	01:30:00		28.0417	3.93722	26.1071	3.02911
0	02:00:00		26.1667	3.82671	29.2143	5.79097
0	02:30:00		30.625	5.96512	18.9286	2.81809
0	03:00:00		21.7083	3.25013	22.8929	4.16439
0	03:30:00		26.3333	3.70354	25.8929	4.42645
0	04:00:00		18.2083	3.80645	12.1071	2.05374
0	04:30:00		15.7083	2.96323	12.1071	2.23627
0	05:00:00		27.125	4.93263	28.4286	7.07264
0	05:30:00		22.1667	3.07907	18.75	3.57853
0	06:00:00		26.0417	4.26499	21.5357	5.36066
0	06:30:00		26.0833	3.47398	23.8571	4.05997
0	07:00:00		27.2917	4.25308	24.5714	4.27384
0	07:30:00		21.0417	3.90349	24.75	4.94617
0	08:00:00		24.2917	4.29673	27.3571	5.30778
10	08:30:00		52.75	4.13375	45.1071	4.47105
10	09:00:00		61.1667	4.54433	50.4286	3.77174
10	09:30:00		56.8333	3.24577	46.1786	3.06717
10	10:00:00		53.4583	4.40396	45.25	2.94734
10	10:30:00		54.5417	3.84292	45.4286	3.46656
10	11:00:00		52.0833	3.41879	41.1071	2.84584
10	11:30:00		47.875	4.07596	34.4643	2.93333
10	12:00:00		49.0417	4.50784	31.2143	2.83467
10	12:30:00		43.25	3.87684	31.75	3.86328
10	13:00:00		40.0833	3.65937	25.5357	2.64399
10	13:30:00		38.8333	3.98397	26.25	2.89207
10	14:00:00		33.5	3.33188	25.5714	3.32596
10	14:30:00		27.5833	3.16509	22.3571	2.9713
10	15:00:00		32.5417	3.55952	20.1786	3.27894
10	15:30:00		27.3333	3.38243	24.8571	3.37267
10	16:00:00		31.3333	3.31207	20.9286	2.84704
10	16:30:00		29.4583	3.63905	23.7143	3.02846
10	17:00:00		29.4167	3.4562	24.8214	3.54153
10	17:30:00		29.5	3.3346	20.7857	2.87406
10	18:00:00		36.4167	3.45043	27.1071	3.90338
10	18:30:00		37.4583	4.25712	29.6429	3.50442
10	19:00:00		40	2.6478	31.8214	3.95947
10	19:30:00		43.5	3.1508	31.2857	3.32811
10	20:00:00		66.7083	4.07914	42.8214	4.21136
0	20:30:00		76.5	2.90614	57.6071	5.24993
0	21:00:00		77.25	5.21989	44.8929	4.79041
0	21:30:00		60.9583	4.20769	37.1429	4.48505
0	22:00:00		46.7917	4.08159	29.8571	4.56949
0	22:30:00		36.3333	4.90292	30.25	6.14176
0	23:00:00		27.0417	3.26958	24.8571	4.63159
0	23:30:00		35.625	4.32586	20.7857	3.76258
0	00:00:00		29.2083	3.46095	19.1786	3.1989
0	00:30:00		34.375	5.05972	23.9643	3.87007
0	01:00:00		30.2083	4.31713	23.1071	4.28864
0	01:30:00		31.5833	3.8377	29.1429	4.35091
0	02:00:00		25.9167	2.97265	24.8571	4.33325
0	02:30:00		22	3.52167	24.25	5.41496
0	03:00:00		20.75	3.81513	27.2857	5.86801
0	03:30:00		25.8333	6.01889	23.9643	5.77315
0	04:00:00		18.875	2.7109	17.0714	3.11207
0	04:30:00		18.875	3.80994	20.6786	2.72945
0	05:00:00		21.2083	4.59086	17.6429	3.00582
0	05:30:00		17.25	3.19093	33.4286	6.7623
0	06:00:00		36	4.88008	18.5357	2.9166
0	06:30:00		31.2917	3.93906	26.8929	5.24085
0	07:00:00		25.3333	3.37653	36.0357	4.1549
0	07:30:00		20.625	3.73769	24.6429	3.85423
0	08:00:00		25.7083	3.30485	26.3214	4.52537
10	08:30:00		48.6667	3.70403	41.6071	3.84637
10	09:00:00		55.7083	3.80193	48.25	3.86602
10	09:30:00		54.4583	4.79658	52.0714	4.64278
10	10:00:00		54.5	3.68654	46.4643	4.19797
10	10:30:00		53.375	3.57163	41.7143	3.8661
10	11:00:00		47.5833	2.9696	39.4286	3.65091
10	11:30:00		42.2917	3.68137	40.0357	3.64368
10	12:00:00		41.2917	3.21764	32.3929	3.23642
10	12:30:00		38.75	2.77753	33.1071	3.58913
10	13:00:00		33.2917	2.83513	30.0714	5.03347
10	13:30:00		32.2083	3.61106	25.1071	3.00015
10	14:00:00		27.625	3.23019	27.9286	3.48994
10	14:30:00		25.2917	3.67398	26.7143	3.77644
10	15:00:00		27.625	3.79541	18.1786	3.00839
10	15:30:00		28.5833	3.11722	18.7143	3.31258
10	16:00:00		28.7083	3.58513	24.1429	3.79735
10	16:30:00		27.0417	3.436	21.1429	3.18882
10	17:00:00		29.3333	4.43784	20.9643	3.38511
10	17:30:00		27.5	3.96543	18.7857	3.65125
10	18:00:00		32.0833	3.49633	18.3571	2.17806
10	18:30:00		36	3.20156	28.8571	3.87289
10	19:00:00		37.1667	2.57473	25.3214	3.01366
10	19:30:00		49.5	3.36166	29.9643	3.717
10	20:00:00		57.6667	2.7138	36.8571	4.30814
0	20:30:00		71.25	3.65557	41.5714	3.8181
0	21:00:00		66.9167	4.7388	46.0357	6.04951
0	21:30:00		61.5833	6.59763	31.4286	6.28394
0	22:00:00		40.0417	5.67555	22.6071	3.50485
0	22:30:00		38.7083	3.61883	17.1071	2.64192
0	23:00:00		33.8333	3.8817	20.0714	2.96002
0	23:30:00		37.9167	4.72195	19.5357	3.1725
0	00:00:00		27.5417	3.48339	19.8929	3.22865
0	00:30:00		26	3.2969	20.4643	3.2775
0	01:00:00		32.8333	4.87736	23.1071	4.03403
0	01:30:00		27.9167	4.3767	15.6071	2.82578
0	02:00:00		28.7917	3.68161	15.5	2.61583
0	02:30:00		28.7083	5.75983	23.8214	6.51576
0	03:00:00		21.0417	3.64328	21.5	5.73154
0	03:30:00		11.7083	2.74157	17.75	3.28079
0	04:00:00		15.7083	4.28322	14.8571	2.48685
0	04:30:00		11.1667	2.60898	20.5357	3.81534
0	05:00:00		16.125	4.09503	16.1071	2.67229
0	05:30:00		19.7917	2.51011	16.1071	3.06514
0	06:00:00		28.375	5.27841	19.1786	2.43381
0	06:30:00		33.125	4.65292	28.0714	3.0628
0	07:00:00		32	3.84482	32.5357	4.8598
0	07:30:00		25.9167	3.02999	26.5714	3.47798
0	08:00:00		27.7917	2.59318	29.5	3.49357

## Sheet: Fig1 h
		flies	male w+
		food	S		S+YE
light cycle	time		MEAN	SEM	MEAN	SEM
0	20:30:00		65.4444	3.65322	55	3.59322
0	21:00:00		29.7111	5.30234	21.7045	2.83171
0	21:30:00		17.2	2.27893	20.4091	2.29078
0	22:00:00		14.8667	2.79241	24.3182	3.34894
0	22:30:00		12.1111	2.01013	25.3864	2.68584
0	23:00:00		16.5111	2.65083	26.6364	3.30307
0	23:30:00		13.1333	1.81119	24.8636	2.76695
0	00:00:00		17.1333	2.63055	20.6364	3.35656
0	00:30:00		15.6444	5.28646	16.2273	2.16567
0	01:00:00		15.3333	2.65509	21.8864	3.06677
0	01:30:00		11.9333	2.278	20.8182	3.17617
0	02:00:00		6.15556	1.7367	16.25	4.07165
0	02:30:00		8.51111	1.61515	8.95455	1.84579
0	03:00:00		11.6667	2.41377	14.4091	2.50482
0	03:30:00		9.71111	2.33022	10.5227	2.80299
0	04:00:00		10.5556	2.49577	6.47727	1.54444
0	04:30:00		11.8889	2.35235	9.88636	2.79009
0	05:00:00		9.33333	2.20124	11.75	2.86576
0	05:30:00		8.06667	1.97622	14.4091	3.61307
0	06:00:00		5.37778	1.66342	10.5682	2.94603
0	06:30:00		5.8	1.48617	11.3636	3.13105
0	07:00:00		9.28889	2.22057	9.5	2.60721
0	07:30:00		12.4222	2.91885	15.2045	3.66669
0	08:00:00		19.6222	3.18413	28.75	4.93832
10	08:30:00		77.5333	1.84078	71.7045	3.13063
10	09:00:00		87.2667	2.26332	78.8182	3.08037
10	09:30:00		76.7333	2.69762	66.1818	3.17267
10	10:00:00		59.3333	3.43555	59.3182	4.54165
10	10:30:00		39.2	3.95959	39.4545	3.62127
10	11:00:00		35.1778	3.93717	34.2727	4.19256
10	11:30:00		24.8889	3.36143	22.6364	3.20578
10	12:00:00		18.4444	2.50284	25.6136	5.61298
10	12:30:00		18.2667	2.20614	22.5682	3.21423
10	13:00:00		19.3778	2.69517	18.7273	2.78575
10	13:30:00		21.4889	2.52475	19.7045	4.49613
10	14:00:00		24.7556	2.8213	19.75	3.21846
10	14:30:00		22.4667	2.42745	22.2955	2.97054
10	15:00:00		27.3111	3.12788	21.0227	3.52468
10	15:30:00		25	2.87061	21.3182	6.03301
10	16:00:00		23.5333	2.95567	16.8864	2.38659
10	16:30:00		20.6222	2.13681	16.7045	2.52568
10	17:00:00		20.6	2.91762	20.7955	5.28826
10	17:30:00		28.0222	4.59704	18.0455	2.91492
10	18:00:00		18.3556	2.76854	16.3409	3.01756
10	18:30:00		23.7111	3.50189	18.4091	2.85119
10	19:00:00		27.6667	3.43702	28.5909	3.41776
10	19:30:00		39.0222	4.24936	36.75	3.16864
10	20:00:00		46.2889	4.20493	44.1136	3.61758
0	20:30:00		88.9333	3.71638	94.2273	4.36591
0	21:00:00		30.8444	4.94831	39.5455	5.2244
0	21:30:00		10.9556	2.8227	20.8182	4.00651
0	22:00:00		4.33333	1.09545	6.29545	1.29871
0	22:30:00		5.4	1.71252	5.65909	1.42351
0	23:00:00		5.73333	1.26627	6.43182	1.44248
0	23:30:00		5.13333	1.53037	13.2045	3.2705
0	00:00:00		6.97778	1.95233	9	2.15543
0	00:30:00		7.97778	2.3003	12.8636	3.23737
0	01:00:00		6.84444	1.6727	11.4545	2.91411
0	01:30:00		6.35556	1.47612	11.4773	2.98064
0	02:00:00		4.77778	1.03078	5.11364	1.29734
0	02:30:00		6.68889	1.76378	6.61364	2.28545
0	03:00:00		6.51111	1.48787	5.43182	1.97136
0	03:30:00		3.86667	0.967972	13.0455	3.83127
0	04:00:00		3.6	1.06335	5.40909	1.78356
0	04:30:00		7.71111	1.93548	8.77273	2.45011
0	05:00:00		7.08889	1.82901	9.75	2.62008
0	05:30:00		8.57778	2.3827	14.25	2.91804
0	06:00:00		9.91111	2.4385	11.6136	2.84691
0	06:30:00		10.7111	3.21826	11.5	2.49068
0	07:00:00		15.8667	3.70648	12.6364	2.77391
0	07:30:00		14.9111	2.97614	26	4.07229
0	08:00:00		19.0889	3.1804	25.9318	3.66767
10	08:30:00		67.8889	1.8945	65.2955	2.53633
10	09:00:00		67.6	2.65802	62.75	2.23326
10	09:30:00		54.9778	3.45702	47.0227	2.62116
10	10:00:00		34	3.58983	32.5	2.49004
10	10:30:00		23.7778	4.54283	20.75	2.51194
10	11:00:00		21.1778	3.86467	18.0455	2.98339
10	11:30:00		19.9778	2.56737	13.1818	1.8263
10	12:00:00		15.6222	1.9009	13.8182	2.04605
10	12:30:00		21.2222	2.30763	14.6591	1.93388
10	13:00:00		21.9556	2.52862	13.6818	1.93766
10	13:30:00		22.4667	2.7646	23.2273	4.01357
10	14:00:00		19.5111	2.3823	16.7045	3.34702
10	14:30:00		21.2667	2.59747	16.6591	2.62448
10	15:00:00		18.0889	2.34646	15.9545	2.49565
10	15:30:00		23.0222	3.31776	12.2955	2.32133
10	16:00:00		20.6889	2.97851	14.75	2.87865
10	16:30:00		20.6667	2.43024	13.25	2.76399
10	17:00:00		19.0222	3.07556	17.7045	5.48403
10	17:30:00		22.8889	3.60264	20.1364	3.49896
10	18:00:00		11.1111	2.10848	21.8864	3.29427
10	18:30:00		21.0444	3.85559	19.2955	3.13248
10	19:00:00		22.2	2.84917	29.5455	4.15979
10	19:30:00		34.8889	3.64958	45.6818	4.68938
10	20:00:00		45.7778	3.88013	51.4773	3.71764
0	20:30:00		84.1556	3.69411	93.5227	4.51571
0	21:00:00		41.0667	5.12849	58.5682	5.77991
0	21:30:00		11.4667	2.17414	28.6818	4.49427
0	22:00:00		5.44444	1.11263	9.40909	2.22596
0	22:30:00		4.82222	1.4391	5.86364	1.39827
0	23:00:00		6.93333	1.91996	7.11364	1.35825
0	23:30:00		7.44444	2.30208	7.45455	1.69518
0	00:00:00		4.57778	1.59085	8.52273	2.28181
0	00:30:00		5	1.27565	10.7727	1.98804
0	01:00:00		6.51111	1.98368	11.3182	3.01788
0	01:30:00		6.73333	1.41042	9.65909	2.3863
0	02:00:00		3.62222	0.923481	9.40909	2.06663
0	02:30:00		5.17778	1.373	7.34091	1.70714
0	03:00:00		6.91111	1.89705	6.47727	1.52273
0	03:30:00		7.17778	1.55968	7.13636	2.39794
0	04:00:00		4.13333	0.907099	7.38636	2.24979
0	04:30:00		3.77778	1.09908	5.36364	1.4243
0	05:00:00		10.3111	2.60513	4.68182	1.07232
0	05:30:00		8.97778	2.02796	9.11364	2.15989
0	06:00:00		10.6222	2.39176	11.0909	2.3384
0	06:30:00		7.26667	1.70691	15.7955	2.88972
0	07:00:00		7.84444	2.14192	15.0909	2.50661
0	07:30:00		15.2222	2.84408	21.5455	3.27096
0	08:00:00		15.7778	3.02229	27.6591	4.18557
10	08:30:00		59.3333	2.41732	61.5	2.52943
10	09:00:00		55.3778	2.85089	54.4318	2.50947
10	09:30:00		44.8222	3.5148	42.5909	3.11297
10	10:00:00		30.4444	3.30939	29.25	3.3176
10	10:30:00		17.2222	2.44596	20.0455	2.72622
10	11:00:00		17.0889	2.23874	11.1136	2.19581
10	11:30:00		21.3778	3.55296	12.5227	1.94846
10	12:00:00		17.8444	2.2894	13.4545	3.04415
10	12:30:00		15.5111	2.32805	14	3.56145
10	13:00:00		20.3333	3.08941	9.88636	1.81671
10	13:30:00		22.2667	4.15938	14.1364	2.29408
10	14:00:00		14.8889	2.00031	18.3409	4.9204
10	14:30:00		19.4889	2.90117	10.25	1.43467
10	15:00:00		23.8889	3.23229	7.79545	1.83592
10	15:30:00		18.4222	2.72817	18.1136	3.99315
10	16:00:00		21.1556	2.43521	12.1591	2.37209
10	16:30:00		19.7778	3.33377	16.9091	3.17642
10	17:00:00		20.4222	2.62976	16.7727	3.85093
10	17:30:00		16.6444	2.7771	18.5909	4.70227
10	18:00:00		12.5556	2.5599	12.8864	2.89404
10	18:30:00		22.6	4.29181	26.8636	4.08571
10	19:00:00		33.8222	6.1468	32.9773	4.03453
10	19:30:00		47.3556	3.85745	54.3864	5.23579
10	20:00:00		40.1778	3.22886	41.7045	2.69162
0	20:30:00		84.1778	4.72189	88.9545	3.65013
0	21:00:00		39.0667	5.31943	57.5227	5.19417
0	21:30:00		16.3556	3.17123	30.8409	4.30717
0	22:00:00		6.08889	1.31227	9.61364	2.65078
0	22:30:00		4.91111	1.5311	5.72727	1.50839
0	23:00:00		5.2	1.34825	7.02273	1.72394
0	23:30:00		6.82222	1.73038	8.36364	2.43392
0	00:00:00		7.2	1.66473	8.75	2.30775
0	00:30:00		10.9778	2.40989	14.6364	3.30034
0	01:00:00		9.17778	2.73128	12.2273	2.99327
0	01:30:00		7.46667	1.63472	15.8409	4.00475
0	02:00:00		10.0889	1.89012	10.1818	1.76658
0	02:30:00		6.37778	1.28365	9.77273	2.12775
0	03:00:00		7.31111	1.54881	9.02273	1.89901
0	03:30:00		6.31111	1.41272	13.4545	2.87962
0	04:00:00		8.48889	2.01375	7.79545	1.61507
0	04:30:00		7.84444	1.73815	10.1136	2.35021
0	05:00:00		8.37778	2.45346	8.79545	2.20263
0	05:30:00		7.24444	1.49482	6.81818	1.2937
0	06:00:00		6.68889	1.54914	17.4091	3.07092
0	06:30:00		8.26667	1.63404	15.4318	2.69668
0	07:00:00		9.68889	2.12056	20.5227	3.40958
0	07:30:00		11.7778	2.25583	20.4773	2.94819
0	08:00:00		12.9778	2.19077	26.4318	4.37384
10	08:30:00		58.9333	2.63531	61.9545	2.3084
10	09:00:00		52.3778	2.92262	49.5909	2.66552
10	09:30:00		39.4	3.20911	37.5455	3.47955
10	10:00:00		24.8444	2.87974	27.3409	3.62732
10	10:30:00		14.8667	2.03768	22.0909	5.33862
10	11:00:00		18.7333	2.78459	12.6136	2.53813
10	11:30:00		18	2.31922	19.1136	5.76717
10	12:00:00		17.8444	2.71806	14.9091	3.35179
10	12:30:00		15.2444	1.74082	17.7045	3.07561
10	13:00:00		17.6889	2.35913	27.5682	10.7927
10	13:30:00		18.8	2.11646	17.7727	3.68441
10	14:00:00		19.6222	3.23136	13.3636	2.03097
10	14:30:00		20.2667	2.92419	18.0909	4.18163
10	15:00:00		14.8667	2.5403	16.2727	6.95108
10	15:30:00		15.7333	2.57541	11.6364	2.17814
10	16:00:00		15.7111	2.55893	16.9545	4.75276
10	16:30:00		17.5556	2.69072	14.2045	4.808
10	17:00:00		15.7778	2.50794	14.6136	3.30357
10	17:30:00		17.3778	3.52241	22.8636	7.07866
10	18:00:00		18.0889	3.67449	17.5	3.05888
10	18:30:00		21.6	3.76056	22.3182	5.05653
10	19:00:00		27.2667	3.30983	31.7045	3.99466
10	19:30:00		36.5111	4.12612	41.0909	3.0617
10	20:00:00		37.3333	2.72993	49.4318	2.75754
0	20:30:00		80.3333	3.59643	93.3864	3.41867
0	21:00:00		46.7111	5.42149	49.9091	4.98633
0	21:30:00		20.6222	3.92677	30.1591	5.45188
0	22:00:00		12	3.06956	7.65909	1.62269
0	22:30:00		6.55556	1.8804	7.5	2.85271
0	23:00:00		7.75556	2.07928	9.40909	2.69451
0	23:30:00		6.4	1.4721	6.63636	1.94238
0	00:00:00		5.42222	1.51674	8.61364	2.21355
0	00:30:00		8.02222	1.74179	7.90909	1.89743
0	01:00:00		5.6	1.54704	5.25	1.26597
0	01:30:00		8.8	1.76601	12.9545	3.37585
0	02:00:00		4.8	1.04765	6.31818	1.81571
0	02:30:00		6.2	1.40115	6.43182	1.91091
0	03:00:00		7.64444	1.59613	6.27273	2.99936
0	03:30:00		7.44444	1.37384	10.3636	4.18786
0	04:00:00		10.4	2.59436	5.54545	1.4035
0	04:30:00		6.35556	1.41212	5.88636	1.85443
0	05:00:00		7.44444	1.80643	3.06818	0.871439
0	05:30:00		7.48889	1.79551	5.11364	1.24792
0	06:00:00		12.3111	2.46712	14.9773	6.37587
0	06:30:00		10.8667	2.48706	20.0682	5.56685
0	07:00:00		11.7111	2.26159	11.0682	2.07533
0	07:30:00		13.1778	2.58126	18.3182	2.93297
0	08:00:00		12.2889	2.18434	19.3636	2.78893

## Sheet: Fig1 i
		flies	virgin female W+
		food	S		S+YE
light cycle	time		MEAN	SEM	MEAN	SEM
0	20:30:00		34.2917	2.60981	29.42	2.57731
0	21:00:00		25.25	4.58939	16.9	3.41608
0	21:30:00		25.3333	2.7385	22.18	2.00361
0	22:00:00		16.375	2.5576	16.04	3.01059
0	22:30:00		6.04167	1.25653	7.4	2.30137
0	23:00:00		4.22917	1.22592	4.6	1.48544
0	23:30:00		4.27083	1.12228	4.6	1.54576
0	00:00:00		7.33333	2.21102	3.8	1.07627
0	00:30:00		4.52083	1.46411	5.04	1.73345
0	01:00:00		4.4375	1.31882	4.54	1.3948
0	01:30:00		2.04167	0.708333	5.12	1.46654
0	02:00:00		5.89583	1.95817	4.22	1.59368
0	02:30:00		4.25	1.63828	5.56	1.82458
0	03:00:00		3.79167	1.39463	4.2	1.32079
0	03:30:00		4.22917	1.3105	5.6	1.85516
0	04:00:00		7.52083	2.75362	4.64	1.33577
0	04:30:00		5.85417	2.10811	4.22	1.73941
0	05:00:00		4.875	1.69862	7.18	2.10183
0	05:30:00		9.72917	2.64989	7.64	2.58532
0	06:00:00		7.625	2.52393	5.58	1.97517
0	06:30:00		7.60417	2.78352	8	2.2479
0	07:00:00		6.45833	1.75265	7.32	2.40415
0	07:30:00		6	1.6551	9.44	2.74318
0	08:00:00		6.9375	2.04502	11.08	2.03216
10	08:30:00		32.7083	2.45418	35.42	3.098
10	09:00:00		54.2292	2.25172	54.22	2.25068
10	09:30:00		54.125	2.58416	52.78	2.5482
10	10:00:00		50.6667	2.72374	48.76	2.91464
10	10:30:00		44.7917	2.84327	46.92	2.89628
10	11:00:00		44.1875	2.81974	41.2	2.92686
10	11:30:00		37.1042	2.67661	33.02	2.50151
10	12:00:00		27.9583	2.51308	27.68	4.04298
10	12:30:00		22.8125	2.32044	23.96	3.00706
10	13:00:00		20.5	2.92882	18.48	2.41496
10	13:30:00		15.9375	2.97111	18.24	2.87403
10	14:00:00		16.0625	3.02976	14.52	2.47044
10	14:30:00		14.3333	2.46434	22.02	4.65438
10	15:00:00		17.0208	3.10863	17.86	3.29576
10	15:30:00		23.5417	4.34025	21	3.67385
10	16:00:00		17.6042	3.52118	25.22	5.48045
10	16:30:00		20.8333	3.6197	22.3	4.14761
10	17:00:00		17.1042	2.87155	17.14	2.84842
10	17:30:00		14.1458	2.53311	13.8	2.26635
10	18:00:00		15.4583	3.28533	19.42	3.09471
10	18:30:00		15.8125	2.69384	21.44	4.10447
10	19:00:00		19.4375	3.15216	17.38	3.34675
10	19:30:00		22.4375	2.83905	22.76	3.42602
10	20:00:00		22.375	2.51355	25.06	2.32298
0	20:30:00		58.2917	2.64189	56.8	2.49767
0	21:00:00		51.5417	3.55154	47	4.9259
0	21:30:00		32.7917	4.48371	23.9	3.06118
0	22:00:00		13.9167	2.78815	7.6	2.15103
0	22:30:00		7.70833	2.1483	3.5	1.36045
0	23:00:00		2.97917	0.964572	3.2	1.3824
0	23:30:00		4.0625	1.00988	3.68	1.18199
0	00:00:00		3.3125	1.42706	5.12	1.66908
0	00:30:00		3.97917	1.4386	4.28	1.3756
0	01:00:00		3.35417	1.0042	3.6	1.32603
0	01:30:00		5.25	1.72885	4.72	1.55709
0	02:00:00		5.125	1.68789	9.28	2.57286
0	02:30:00		4.27083	1.45827	5.5	1.41226
0	03:00:00		5.0625	1.85116	7.12	2.27258
0	03:30:00		5.29167	1.50647	5.16	1.45416
0	04:00:00		2.75	1.01605	13.08	4.20309
0	04:30:00		6.45833	1.82184	8.72	2.72285
0	05:00:00		7.625	2.82696	9.32	1.92501
0	05:30:00		8.14583	1.79143	5.8	1.35134
0	06:00:00		9.14583	1.8272	12.7	3.64913
0	06:30:00		9.125	2.18344	11.94	2.83728
0	07:00:00		9.39583	2.16961	8.28	2.31235
0	07:30:00		9.02083	3.1315	6.5	1.7012
0	08:00:00		21	4.71981	18.78	3.14095
10	08:30:00		43.1875	3.14945	39.52	2.6328
10	09:00:00		53.7917	2.15057	45.68	2.02181
10	09:30:00		50.2917	2.47056	42.94	2.22388
10	10:00:00		46.2083	2.73407	35.9	2.55203
10	10:30:00		41.3958	2.88564	31.2	2.58615
10	11:00:00		34	2.93381	24.82	2.2092
10	11:30:00		31.1875	3.01704	20.94	2.32913
10	12:00:00		23.2292	2.67313	17.36	2.52736
10	12:30:00		19.5208	2.41302	14.26	2.0796
10	13:00:00		19.5625	3.0546	13.02	2.30978
10	13:30:00		21.3542	3.76992	9.94	2.17226
10	14:00:00		17.0417	2.63062	20.52	5.38003
10	14:30:00		16.875	2.96547	15.4	3.10089
10	15:00:00		25.25	3.81701	19.28	3.11743
10	15:30:00		19.1667	3.36694	14.04	2.61127
10	16:00:00		18.9792	3.04553	21.36	3.29598
10	16:30:00		19.7917	3.08163	19.92	3.71778
10	17:00:00		16.7292	2.58726	20.18	3.62009
10	17:30:00		18.3542	3.46557	15.82	4.26908
10	18:00:00		12.3542	2.23973	11.7	2.71432
10	18:30:00		20.1458	4.12719	15.62	3.23399
10	19:00:00		17.6042	2.73857	14.18	2.65848
10	19:30:00		26.25	3.88721	21.88	4.89695
10	20:00:00		24.8333	3.3336	29.02	3.98441
0	20:30:00		55.25	2.42411	54.66	2.60903
0	21:00:00		53.8333	3.33347	45.2	4.19961
0	21:30:00		37.6458	4.44544	27.3	3.4773
0	22:00:00		18.3958	3.47327	7.64	1.62047
0	22:30:00		4.70833	1.05729	3.98	1.27022
0	23:00:00		5.60417	1.46615	4.34	1.87978
0	23:30:00		4.39583	1.63618	4.98	1.49843
0	00:00:00		3.3125	0.844862	7.46	3.36503
0	00:30:00		3.125	0.788675	8.64	2.01479
0	01:00:00		3.02083	0.742868	7.16	1.9086
0	01:30:00		3.5625	0.971174	8.14	2.68754
0	02:00:00		3.47917	0.820823	8.94	2.97739
0	02:30:00		8.8125	4.40539	9.4	2.24609
0	03:00:00		6.20833	1.46046	9.26	2.52802
0	03:30:00		4.9375	1.02036	6.56	1.91539
0	04:00:00		7.70833	2.53451	4	1.12486
0	04:30:00		4.58333	1.1032	9.22	2.33278
0	05:00:00		6.5	1.90604	8.82	2.87504
0	05:30:00		6.8125	1.60663	7.38	1.59844
0	06:00:00		8.29167	1.80498	13.28	4.50406
0	06:30:00		8.5625	2.01301	8.54	2.16658
0	07:00:00		9.0625	1.98965	16.42	3.76635
0	07:30:00		7.97917	2.04222	10.66	1.92462
0	08:00:00		10.9375	2.40942	11.4	2.44582
10	08:30:00		40.2292	2.54416	36.7	2.33906
10	09:00:00		53.7708	1.83089	46.04	2.36625
10	09:30:00		46.0417	2.37058	38.48	2.65026
10	10:00:00		44.2083	2.39328	30.66	2.56978
10	10:30:00		37.9583	2.6878	25.12	2.57407
10	11:00:00		32.9792	2.90916	22.06	2.61415
10	11:30:00		26.5417	2.57837	17.16	2.67022
10	12:00:00		22.6667	2.35997	16.52	2.70151
10	12:30:00		16.8542	2.05056	15.86	2.53128
10	13:00:00		14.0833	1.97768	13.44	2.5432
10	13:30:00		15.9583	2.36552	10.1	2.16149
10	14:00:00		13.7708	2.55146	14.98	2.58749
10	14:30:00		17.1875	3.50148	13.88	2.84851
10	15:00:00		14.6042	2.40617	18.42	4.05051
10	15:30:00		20.125	3.625	10.18	2.04035
10	16:00:00		18.4583	3.21482	16.7	2.61397
10	16:30:00		9.83333	2.04153	13.04	2.53658
10	17:00:00		14.5208	2.19747	15.64	3.12119
10	17:30:00		11.3125	2.22377	18.62	4.34285
10	18:00:00		13.2917	2.80228	16.12	4.26113
10	18:30:00		13.6458	2.58018	16.64	3.64011
10	19:00:00		15.6042	2.35986	20.08	3.74535
10	19:30:00		20.3125	2.41434	24.64	3.22905
10	20:00:00		23.7917	2.57011	27.36	3.03715
0	20:30:00		61.6667	2.12682	53.02	2.54534
0	21:00:00		57.3542	3.15097	44.32	4.5473
0	21:30:00		37.3542	4.11455	28.2	4.31012
0	22:00:00		20.6042	3.38564	7.84	1.89744
0	22:30:00		7.6875	1.88879	3.76	1.93223
0	23:00:00		6.0625	1.48796	2.6	0.709124
0	23:30:00		5.10417	1.11336	4.06	1.47812
0	00:00:00		5.8125	1.54932	9.88	5.26836
0	00:30:00		5.16667	1.5311	3.8	1.10915
0	01:00:00		6.375	1.37145	5.32	1.89251
0	01:30:00		5.77083	1.31725	7	1.57817
0	02:00:00		5.47917	1.41515	12.08	4.60336
0	02:30:00		2.875	0.79204	11.54	3.04392
0	03:00:00		6.45833	1.73357	8.22	2.40633
0	03:30:00		5.29167	1.23015	7.34	2.30219
0	04:00:00		6.875	1.78315	12.1	2.99663
0	04:30:00		8.0625	2.11366	13.68	4.21992
0	05:00:00		7.33333	2.06678	7.82	2.61217
0	05:30:00		9.625	2.24648	10.46	2.29271
0	06:00:00		7.5	1.78225	12.9	3.55978
0	06:30:00		8.39583	2.10322	11.02	3.49933
0	07:00:00		9.25	2.42923	13.46	2.71747
0	07:30:00		9.89583	2.75044	9.16	1.69594
0	08:00:00		9.79167	2.08166	15.86	3.23905
10	08:30:00		39.0625	2.38687	35	2.86185
10	09:00:00		52.75	2.47514	45.68	2.44189
10	09:30:00		47.5417	2.46122	36.78	3.17931
10	10:00:00		45.0833	2.61302	30.24	2.99231
10	10:30:00		42.0417	2.42986	29.58	3.35968
10	11:00:00		36.625	2.55656	22.92	2.8284
10	11:30:00		30.6042	2.92636	15.6	1.89715
10	12:00:00		31.1458	3.23256	13.64	2.41809
10	12:30:00		22.3542	2.38094	10.34	1.75024
10	13:00:00		18.4583	1.80006	12.16	2.44404
10	13:30:00		15.625	2.54422	12.3	3.02914
10	14:00:00		12.1875	2.6067	13.44	3.00152
10	14:30:00		11.2708	1.90155	12.48	2.52873
10	15:00:00		16.2083	2.95323	19.34	3.26473
10	15:30:00		10.875	1.7619	10.96	2.07255
10	16:00:00		12.4167	2.33912	21.5	5.39351
10	16:30:00		13.8958	2.78042	14.36	2.4164
10	17:00:00		9.47917	1.75417	16.84	3.72004
10	17:30:00		15.0208	2.89465	21.88	4.08758
10	18:00:00		16.0208	4.40286	16.18	3.07016
10	18:30:00		11.4792	2.48969	15.9	2.77617
10	19:00:00		16.4792	2.95114	19.08	3.34906
10	19:30:00		15.0625	2.17281	14.88	1.39902
10	20:00:00		22.5	3.28237	26.74	3.20787
0	20:30:00		51.5	2.11022	53.06	2.8436
0	21:00:00		55.6875	2.77162	46.86	4.90264
0	21:30:00		44.8542	3.49886	31.32	4.3861
0	22:00:00		22.5417	3.09855	8.34	1.88238
0	22:30:00		8.85106	1.92546	5.1	1.81158
0	23:00:00		6.14894	1.47809	4.46	1.13181
0	23:30:00		4.82979	1.02431	6.28	1.53757
0	00:00:00		3.02174	0.648709	6.22	2.21392
0	00:30:00		7.19565	1.69275	4.68	1.57802
0	01:00:00		4.84783	1.28703	4.52	1.29968
0	01:30:00		4.56522	1.11582	4.8	1.46273
0	02:00:00		5.95652	1.49659	4.3	1.40007
0	02:30:00		9.56522	1.87889	6.8	1.84612
0	03:00:00		7.08696	1.32736	4.5	1.19121
0	03:30:00		7.23913	1.35441	7.46	1.58519
0	04:00:00		5.19565	1.13555	7.78	1.75669
0	04:30:00		4.8913	1.48394	6.22	1.93027
0	05:00:00		6.26087	1.79491	4.88	1.22712
0	05:30:00		8.52174	1.68345	11.62	2.62933
0	06:00:00		10.2826	1.8924	10.88	2.72264
0	06:30:00		6.67391	1.54801	8.08	2.21163
0	07:00:00		8.28261	2.09776	8.16	1.66558
0	07:30:00		8.69565	2.49664	10.12	2.10357
0	08:00:00		12.413	2.41112	12.16	2.33786

## Sheet: Fig1 o
		flies	w+ mated with piwi-/- ♂				w+ mated with w+ ♂
		food	S		S+YE		S		S+YE
light cycle	time		MEAN	SEM	MEAN	SEM	MEAN	SEM	MEAN	SEM
0	20:30:00		50.0238	2.55133	53.7368	3.17186	73.4643	3.25116	71.5556	3.36114
0	21:00:00		51.6429	2.56616	54	3.33395	65.25	4.01967	62.6296	3.51762
0	21:30:00		47.0952	3.30361	44.1316	3.73408	57.1429	3.84065	61.1481	4.63779
0	22:00:00		28.0952	2.94507	31.5526	4.63162	52.8929	4.21271	56.2222	6.10855
0	22:30:00		26.0714	4.09135	27.1579	5.38444	52.2857	4.75563	48.7778	4.68657
0	23:00:00		18.5	3.17241	17.7632	3.93681	52.1786	4.63625	41.1852	5.81481
0	23:30:00		13.5238	2.4609	13.8684	3.04569	42.9286	5.00157	38.8519	5.00248
0	00:00:00		20.1667	3.22931	16.0263	3.79928	54.1071	6.21556	35.1111	4.23132
0	00:30:00		15.1905	2.67787	20.7895	4.70905	41.1429	4.46672	44.5556	6.28328
0	01:00:00		15.0238	3.98407	18.9737	5.61565	38.4286	4.58212	40.4815	4.5443
0	01:30:00		21.3571	4.70362	13.8947	3.57898	42.3571	6.29399	33.6296	5.35629
0	02:00:00		16.6667	2.91272	9.60526	2.60499	34.6429	4.71298	33.8148	5.1166
0	02:30:00		22.9286	3.99075	10.6053	2.75184	29.2143	5.36754	27.3333	4.76574
0	03:00:00		13.619	2.67347	9.81579	2.72334	21.6429	4.45828	20.5185	4.14838
0	03:30:00		9.85714	3.19472	13.5526	2.74333	14.7143	3.5586	19.5556	4.40064
0	04:00:00		13.7381	3.75777	7.28947	2.44714	16.5	5.19526	15.2963	3.84078
0	04:30:00		12.9762	2.97287	5.89474	2.19069	11.9643	3.83919	11.1481	3.00697
0	05:00:00		18.8333	3.90225	8.60526	2.88261	9.39286	3.17952	8.18519	3.18519
0	05:30:00		8.30952	2.24242	7.63158	2.25331	3.14286	1.78227	7.25926	2.258
0	06:00:00		9.61905	2.76425	7.02632	2.18409	5.75	2.40679	10	4.3934
0	06:30:00		12.119	2.85564	13.8158	4.31558	10.75	4.46759	12.9259	4.16809
0	07:00:00		11.3095	2.66532	11.1316	2.48041	5.85714	2.51225	5.55556	2.03273
0	07:30:00		11.8571	3.13101	5.94737	1.69467	9.03571	3.81569	5.07407	1.48009
0	08:00:00		15.2381	3.7365	11.6842	3.07935	16.3214	7.21038	9.37037	2.62638
10	08:30:00		45.9286	2.87029	43.6579	3.43736	53.1071	2.66038	45.4074	4.2434
10	09:00:00		52.3095	2.6881	53.1579	3.59578	56.9286	3.03722	48.3333	3.08706
10	09:30:00		54.6905	3.89891	44.8421	3.8751	57.2143	2.88462	45.7778	4.42227
10	10:00:00		43.9524	2.48759	42.3421	4.64536	57.75	3.13017	50.1111	3.67029
10	10:30:00		46.2143	3.60515	35.2105	2.86097	59.3571	3.63158	45.8889	3.84357
10	11:00:00		46.7143	3.9492	32.3421	5.05915	55.4643	2.86536	40.6667	3.25156
10	11:30:00		40.1429	2.86992	39.0789	4.79485	55.5357	2.29877	37.8889	3.64263
10	12:00:00		38.8333	3.39586	25.5	3.85564	54.7857	2.57242	39.4815	4.36131
10	12:30:00		31.9762	3.02861	23.8684	5.5441	50.3929	2.42471	38.7037	4.7037
10	13:00:00		32.619	2.99883	17.4737	3.01366	55.3929	3.0729	37.4074	3.92859
10	13:30:00		27.1905	2.69624	17.1579	4.28924	54.2143	2.55229	30	4.11411
10	14:00:00		21.1905	2.58586	15.6316	3.26092	50.1786	2.3345	30.7407	5.41197
10	14:30:00		20.2381	2.72827	19.7895	3.29493	48.4286	3.01865	34.2222	4.43835
10	15:00:00		19.3095	2.97229	16.2368	3.4405	43.75	2.75048	34.0741	4.15783
10	15:30:00		17.6429	2.55641	13.6316	2.90813	49.4643	3.35567	29.3704	4.67251
10	16:00:00		17.3333	2.89091	13.7368	2.66815	44.1786	2.68005	31.6667	3.90813
10	16:30:00		20.3333	3.73959	21.3684	5.00887	44.1429	2.74956	33.2963	4.97768
10	17:00:00		25.7381	2.82577	20.5263	3.34476	45.8929	3.77766	24.1852	4.39147
10	17:30:00		18.7619	2.30608	22.8947	4.8236	43.0714	3.06755	26.7778	3.85208
10	18:00:00		41.0476	2.67499	51.6316	5.65766	57.25	4.11431	47.2593	4.87584
10	18:30:00		38.119	3.20319	36.5526	3.80437	46.1786	2.74539	31.7037	3.42557
10	19:00:00		37.9286	3.03644	31.8158	3.21201	52.5714	4.27136	38.3333	4.29702
10	19:30:00		41.2143	3.00281	33.1316	2.48786	50.9643	2.91025	40.037	3.26052
10	20:00:00		38.2857	2.81779	40.0789	2.83305	45.1786	2.92953	42.6667	3.87666
0	20:30:00		65.4524	3.5294	54.3158	3.41053	88.1071	4.05855	71.7778	4.81993
0	21:00:00		54.2381	4.95811	30.3421	4.50119	72.7143	4.97583	44.0741	6.45054
0	21:30:00		41.0952	5.15473	29.1842	4.28797	62.1429	4.66432	32.1852	5.59279
0	22:00:00		24.9286	3.33032	17.3158	2.96713	49.2857	5.76063	27	5.50576
0	22:30:00		21.9524	3.10201	17.3684	3.64975	43.3571	5.26976	29.3333	6.21596
0	23:00:00		13.6667	2.94129	11.9211	2.7549	30.2857	4.42631	22.6667	4.34745
0	23:30:00		15.6667	3.21087	10.0789	2.62859	33.0714	5.26693	21.5185	4.37338
0	00:00:00		9.11905	2.19391	12.2895	2.79908	26.7857	4.44018	19.5926	5.0282
0	00:30:00		13.4286	2.65148	14.1053	3.07234	32.1071	5.1914	15.6296	3.52086
0	01:00:00		18.8095	4.3259	8.86842	2.49214	29	4.5069	12.8148	3.9045
0	01:30:00		21.7619	3.61774	9.68421	2.39876	23.3571	3.81664	16.7778	4.95631
0	02:00:00		19.1429	3.37246	7.84211	2.18541	23.75	3.6985	12.4444	3.46095
0	02:30:00		14.881	4.22745	15.8421	6.35759	18.3571	3.79822	14.2963	4.41856
0	03:00:00		11.4048	2.66675	12.5789	3.40313	12.0714	2.90226	8.48148	3.24339
0	03:30:00		9.2619	2.17553	7.55263	2.11097	12.25	3.84543	4.7037	1.6869
0	04:00:00		8.64286	2.27439	6.76316	1.63246	9	3.46563	7.88889	1.85771
0	04:30:00		4.16667	1.13129	6.23684	1.66396	8.07143	2.27066	7.96296	2.3458
0	05:00:00		5.2619	1.80915	10.2368	2.51523	4.35714	2.15609	8.81481	2.42379
0	05:30:00		11.9048	2.82572	5.55263	1.49332	13.5357	3.41002	9.81481	3.07413
0	06:00:00		11.2143	3.31041	6.81579	1.55362	12.3929	3.02955	7.88889	2.65507
0	06:30:00		20.881	3.82367	13.0789	3.37073	13.5357	3.42898	10.1111	3.0932
0	07:00:00		15.0238	2.80668	7	1.66804	8.03571	2.97675	4.37037	1.29666
0	07:30:00		18.6905	3.49257	9.42105	2.62352	7.42857	2.14823	5.07407	1.57249
0	08:00:00		26.3571	4.45702	15.2368	3.10037	12.3571	3.48474	6.2963	1.69364
10	08:30:00		43.2381	2.82243	30.1842	2.92141	46.2857	1.97528	24.4444	4.16789
10	09:00:00		44.2857	2.53438	44.4474	4.94	55.6429	3.21916	38.4444	4.73104
10	09:30:00		43.881	2.31448	35.4474	3.71049	49.5714	2.52156	36.4074	4.52164
10	10:00:00		44.5952	3.48933	29.4211	3.43102	52.1786	2.92546	38.7037	4.79221
10	10:30:00		41.119	3.22847	29.5789	3.56301	51.1071	2.65739	37.8519	5.46856
10	11:00:00		39.119	3.3449	28.3684	3.13799	54.5	3.9227	24.6667	3.35081
10	11:30:00		38.4286	3.15955	19.9474	3.16564	51.6429	2.93637	22.8519	4.39298
10	12:00:00		31.1905	3.07933	14.9737	2.49023	48.6786	3.47708	24.8519	4.54691
10	12:30:00		28.7857	3.03666	10.7895	2.23325	44.1786	2.22661	25.4444	4.25516
10	13:00:00		24.4048	3.23886	9.63158	1.89159	40.8929	2.53251	25.7778	4.14287
10	13:30:00		19.8095	3.15036	14.4211	2.83787	43.1429	3.06573	17.037	4.16794
10	14:00:00		21.0952	2.63339	27.5526	6.24428	36.1071	2.96065	21	3.70147
10	14:30:00		20.9048	2.98716	11.8158	2.67565	34.8929	3.30077	20.3333	3.80807
10	15:00:00		19.0238	2.73139	7.05263	1.64829	32.9286	3.03678	14.8519	3.15899
10	15:30:00		16.4048	2.36483	15.4211	3.60962	33.5	3.1583	13.8148	2.71644
10	16:00:00		13.8571	2.48212	18.3158	3.77008	30.9286	3.46789	18.8519	3.65994
10	16:30:00		17.5	2.60533	14.7895	2.64499	30.8929	3.6776	14.4444	2.89726
10	17:00:00		20	2.70265	16.1053	2.65053	31.5714	3.03656	23.037	5.17045
10	17:30:00		22.4762	2.63282	19.0263	2.9516	32.3214	2.87484	24.5185	5.11502
10	18:00:00		26.7857	3.09087	16.4737	2.97637	34.1429	2.89486	26.9259	4.10126
10	18:30:00		29.4048	2.96575	24.8158	2.83392	36.9286	2.59167	22.4074	4.03625
10	19:00:00		35.5	2.62111	32.0263	3.29457	47.1071	2.9922	30.5556	4.91881
10	19:30:00		39.2619	2.33368	32.1579	2.52738	50.7143	3.21737	38.3704	4.7376
10	20:00:00		36.3571	2.62168	36.9211	2.98536	44.6786	2.66669	39	4.73455
0	20:30:00		68.3333	3.24291	47.7105	4.39221	78.6786	3.82869	47.5185	5.24482
0	21:00:00		55.2857	4.86917	26.3158	3.79415	74.1071	7.23717	20.4444	4.77062
0	21:30:00		50.5238	4.84573	20.5526	3.5402	45.1786	5.14706	10.8889	3.20049
0	22:00:00		32.4048	4.58499	14.5263	3.11896	33.7143	4.77589	12.4444	3.57234
0	22:30:00		20.5	3.42503	12.0526	2.82439	22.0714	3.67925	6.62963	1.88043
0	23:00:00		12.8333	3.07077	10.1579	2.7141	21.9286	2.93399	6.77778	1.86765
0	23:30:00		10.2143	2.28171	10.7895	2.86345	17.8214	3.03378	9.40741	2.78389
0	00:00:00		14.3333	2.88749	4.60526	1.39932	26.3929	3.26207	7.59259	2.62698
0	00:30:00		16.119	2.91542	10.7105	3.98787	20.7857	3.52142	14.5185	3.7551
0	01:00:00		15.3095	2.69608	10.3947	2.62539	16.3214	3.59676	11.1481	2.30984
0	01:30:00		16.7857	3.21284	7.60526	1.60171	19.3571	3.95785	10.7778	2.65989
0	02:00:00		16.2857	2.52612	10.4474	2.08861	18.75	3.28844	11	3.38044
0	02:30:00		12.5	3.00682	13.4211	3.57019	11.3214	2.48597	12.5185	4.2283
0	03:00:00		11.3571	2.22456	13.7632	3.0711	10.6429	1.99749	9.14815	2.37311
0	03:30:00		13.3333	2.97974	13.4474	3.90912	6.78571	2.22025	4.85185	1.74001
0	04:00:00		12.5714	2.276	10	2.81305	5.07143	2.53073	5.74074	1.79711
0	04:30:00		12.0476	2.27697	8.68421	2.44749	10	3.41139	5	1.90441
0	05:00:00		8.2619	1.77578	9.21053	2.54551	8.67857	2.49447	7.88889	2.67378
0	05:30:00		11.8571	2.31457	7.55263	2.20941	10.75	2.80948	8.37037	2.89717
0	06:00:00		9.90476	2.3371	7.21053	2.16534	10.7143	2.63667	5.62963	1.8352
0	06:30:00		13.4048	2.41272	9.02632	2.32632	13.8214	2.97612	17.7037	6.6741
0	07:00:00		18.5952	3.29415	9.55263	3.12101	18.5357	3.76157	7.40741	2.3341
0	07:30:00		17.7143	3.27988	11.4474	3.62634	19	5.80799	14.7778	6.02496
0	08:00:00		16.0952	2.86997	13.3684	3.67209	6.89286	1.95677	11	2.47552
10	08:30:00		38.9762	2.8013	29.2105	2.71217	42.1071	2.69888	27.8519	4.68638
10	09:00:00		40.8095	2.39367	32.3421	3.52905	48.5	2.98918	31.7407	3.70015
10	09:30:00		40.5	2.3444	24.6842	2.56968	48.8214	3.40636	29.1852	3.48789
10	10:00:00		40.1667	3.06566	26.3684	3.2276	46.8929	3.34456	30.0741	4.711
10	10:30:00		38.1905	3.27987	21.1842	2.73741	47.1786	3.8788	24.7778	4.53393
10	11:00:00		37.5714	3.25622	19	2.4995	45.8571	3.07908	21	4.73335
10	11:30:00		35.4762	3.30983	14.0526	2.61219	44.5	3.36316	18	4.15546
10	12:00:00		31.8333	3.39928	11.6579	2.26868	42.1429	3.25938	8.51852	2.27483
10	12:30:00		23.119	2.68025	13.0263	2.64723	37.9643	3.22666	9.59259	2.29905
10	13:00:00		22.1429	2.46051	14.2895	2.89796	35.7143	2.91087	16.1481	3.04417
10	13:30:00		20.9048	2.6303	13.8684	2.32928	35.5	2.95893	22.6667	5.5859
10	14:00:00		20.1667	5.57151	7.28947	1.90489	35.6429	2.92689	15.2593	3.10344
10	14:30:00		12.619	2.24332	10.3684	2.35487	31.4286	2.42585	10.4074	2.53031
10	15:00:00		13.6667	2.29999	12.5	3.09746	31.2143	2.52257	9.66667	2.14503
10	15:30:00		10.7143	1.982	13.5263	3.52349	26.75	3.17506	9.37037	2.32547
10	16:00:00		11.4048	1.85511	9.89474	2.32917	27.0714	3.71609	7.88889	1.66439
10	16:30:00		17.5952	2.68541	13.3947	2.67822	25.8571	3.47619	6.25926	1.42384
10	17:00:00		17.9048	3.13142	15.5526	3.39833	24.4286	3.46427	11.5185	3.07196
10	17:30:00		23.119	2.99965	18.7368	2.39537	27.6429	2.75461	14.6296	3.45716
10	18:00:00		23.881	2.3434	21.4211	3.66127	24.5714	3.46159	12.9259	2.34911
10	18:30:00		24.9524	2.74739	21.7105	2.47919	31.7143	2.54892	14.037	4.4023
10	19:00:00		26.8571	2.60384	29.3158	4.17472	30.4286	3.00283	18.8889	4.41679
10	19:30:00		31.5952	2.46298	28.5	2.87055	37.9643	3.07425	20.7037	3.34008
10	20:00:00		37.381	2.78434	31.3684	2.85207	38.25	2.58282	35.2222	5.20474
0	20:30:00		65.0476	3.29095	46.8421	3.94369	74.1071	3.79025	46.4444	6.45372
0	21:00:00		56.1905	4.14505	30.0789	4.33868	55.6071	4.99956	18.1852	3.94768
0	21:30:00		42.1429	4.507	15.8421	2.94364	34.1071	5.20489	10.6667	3.1233
0	22:00:00		31.6905	4.34776	10.1316	2.04646	35.8214	8.4503	10.5185	4.8497
0	22:30:00		18.0952	3.18949	16.3684	3.7089	19.1786	3.69651	8.40741	2.51789
0	23:00:00		12.2857	2.55174	12.2632	2.3673	17.3929	2.91018	5.03704	1.46904
0	23:30:00		12.2381	2.45347	6.26316	1.49189	15.0357	2.77578	8.14815	2.77848
0	00:00:00		11.1429	1.78962	12.7105	2.79119	22.3571	2.81493	6.77778	2.04879
0	00:30:00		11.2381	2.7084	7.36842	1.78001	15.1786	3.24284	7.81481	2.31127
0	01:00:00		13.0238	2.50052	10.8421	2.72012	19.25	3.75388	12.3704	3.48997
0	01:30:00		19.8095	3.14132	9.63158	1.95046	17.4286	2.57143	7.18519	1.92896
0	02:00:00		16.7619	2.72252	10.8421	2.48338	8.39286	1.92336	4.55556	1.23613
0	02:30:00		12.8333	2.57363	8.55263	2.11097	9.39286	2.2059	8.33333	2.04716
0	03:00:00		19.9048	2.78389	12.9474	3.56328	13.3214	2.72022	10.3704	2.5263
0	03:30:00		13.1429	2.33828	13.0263	3.0609	11.5357	3.3363	12.2963	3.16264
0	04:00:00		9.07143	1.62815	9.78947	2.37554	5.42857	1.63577	5.55556	1.38915
0	04:30:00		12.2857	2.24263	8.78947	2.51882	6.25	2.33595	10.1852	2.50358
0	05:00:00		13.1667	2.53499	8.42105	2.02496	11.3929	2.54917	7.22222	1.73725
0	05:30:00		14.0476	3.28619	9.92105	2.17917	9.57143	2.7306	13.8889	5.57986
0	06:00:00		12.7857	2.16522	7.94737	1.58359	9	2.3899	11.5556	2.47859
0	06:30:00		12.7381	2.35696	12.9474	2.80036	11.4643	3.17	12.8519	2.62397
0	07:00:00		20.5	2.93449	11.5	2.68571	10.8214	2.39436	6.96296	1.51393
0	07:30:00		15.6905	2.75658	9.44737	1.80906	15.2857	3.03152	8.66667	1.95607
0	08:00:00		16.5	3.28376	11.1842	2.33985	12.8571	2.83016	7.96296	2.79625
10	08:30:00		35.6905	2.47976	31	3.73766	43.3214	2.52241	16.4815	2.04255
10	09:00:00		40.7143	2.67224	40.7368	4.05469	52.2857	2.97603	33.0741	4.71765
10	09:30:00		37.0714	2.56923	33.0789	3.16618	45.7143	2.93936	26.8148	4.06396
10	10:00:00		39.3095	3.24234	22.6316	2.51041	47.0357	3.96495	27	5.13077
10	10:30:00		35.2619	2.96457	24.0263	4.97154	46.3929	3.55022	19.4444	3.50837
10	11:00:00		36.7381	2.65059	15.5	2.42959	45.0714	4.08667	19.963	3.71356
10	11:30:00		33.5714	3.12034	14.5263	2.30212	42.3929	3.08664	16.1111	3.76304
10	12:00:00		26.0714	2.62999	14.9474	2.03872	35.9286	3.19719	12.6667	2.43958
10	12:30:00		23.5238	2.73792	10.1053	2.25753	39.4286	3.42085	13.8889	2.99303
10	13:00:00		18.8571	2.69675	9.23684	1.99838	36.7143	2.88623	7.62963	1.93568
10	13:30:00		14	2.49622	10.0526	1.74145	33.4643	3.34975	8.22222	2.28916
10	14:00:00		11.119	2.56941	11.3684	3.35721	30.5357	2.89795	11.3704	2.68803
10	14:30:00		10.5	2.28393	20.6579	4.45098	28.6786	2.88586	12.3333	2.68264
10	15:00:00		11.381	2.47166	10	1.97171	23.6429	2.68408	13.7778	4.0812
10	15:30:00		9.57143	2.07416	14.6316	2.9383	23.1071	2.79519	12.3704	2.83906
10	16:00:00		13.0476	2.52397	17.8684	3.47275	24.0714	3.14925	10.0741	1.84586
10	16:30:00		10.881	1.91249	18.0789	3.43387	21.3214	3.10447	10.2963	2.36716
10	17:00:00		10.6667	1.84368	10.4474	1.84256	15.8571	2.60632	11.1481	2.64451
10	17:30:00		13.7857	1.99463	14.3684	1.80934	19.4286	2.88557	7.96296	1.9418
10	18:00:00		20.6429	2.17012	21.8421	2.91084	24.6786	2.87576	9.59259	2.04317
10	18:30:00		27.0238	2.83366	23.6053	2.60007	31.8214	3.14384	15.1852	2.48874
10	19:00:00		29.1905	2.49884	31.4737	6.43368	33.25	3.07689	22	3.79683
10	19:30:00		29.1667	2.34333	24.9474	2.78202	37.4286	2.93241	27.5926	8.3137
10	20:00:00		34.9762	2.39422	35.7105	4.37972	39.6786	2.94394	28.1111	3.93767
0	20:30:00		55.9286	3.40448	44.2368	4.12732	65.4643	4.4429	46.6667	5.81407
0	21:00:00		50.881	4.07268	35.9737	6.38182	48.2143	5.81058	24.4815	4.81521
0	21:30:00		36.8333	3.89316	17.1842	2.93986	25.3571	4.58466	11.1852	3.7803
0	22:00:00		21.7381	3.56083	18.7632	3.48119	17.8214	3.36377	10.1852	2.95215
0	22:30:00		13.7619	2.44612	13.2368	2.78214	12.7857	2.60461	4.96296	1.22472
0	23:00:00		9.40476	1.96929	12.3947	2.64267	11.0357	2.22984	7.14815	1.77246
0	23:30:00		10.4286	2.11272	11.3421	2.49246	13.4286	3.26737	7.51852	1.68737
0	00:00:00		10.881	2.76115	17.0263	3.08036	12.1071	2.19085	6.7037	2.73722
0	00:30:00		11.5714	2.6082	19.6053	7.14507	12.6429	2.82993	17	8.85528
0	01:00:00		10.119	3.01471	9.21053	2.07784	11.9286	3.03722	19.1111	10.8801
0	01:30:00		16.619	3.86171	10.2632	2.11534	12	2.37436	5.33333	1.33119
0	02:00:00		13.7857	2.73671	15.8158	4.13944	9.71429	2.59775	6.22222	2.6167
0	02:30:00		17.3095	3.06046	12.8158	2.26761	18.3929	3.80522	5.2963	1.39373
0	03:00:00		12.5952	2.68779	12.5526	1.67896	11.7143	2.93846	8.11111	2.13193
0	03:30:00		13.8095	3.79272	11.8684	2.01812	5.82143	1.91213	6.85185	2.01186
0	04:00:00		12.2143	2.87274	12.4474	3.31377	9.28571	2.07649	8.7037	2.76569
0	04:30:00		11.0238	2.35681	11.5526	2.99969	6.64286	1.96208	13.037	4.019
0	05:00:00		11.0952	2.46693	16.9737	3.70834	9.03571	3.48977	7.18519	2.13773
0	05:30:00		12.6905	4.56626	12.2632	2.41194	10.1429	2.41507	9.62963	2.62529
0	06:00:00		14.4524	3.83004	10.5263	1.99528	11.1429	2.91035	7.11111	2.61016
0	06:30:00		16.1905	2.64229	12.2105	2.17288	13.8929	3.52705	11.8148	2.50529
0	07:00:00		23.4286	3.5584	13.1579	2.4537	11.4643	2.69159	6.14815	1.35001
0	07:30:00		18.8333	3.70248	13.7368	2.31228	12.9286	2.57888	6.96296	2.28489
0	08:00:00		19.0714	3.24554	11.9474	2.03942	10.5714	2.4952	11.2222	2.8686

## Sheet: Fig1 p
		flies	yp1-sp				w+
		food	S		S+YE		S		S+YE
light cycle	time		MEAN	SEM	MEAN	SEM	MEAN	SEM	MEAN	SEM
0	20:30:00		29.8571	5.35069	31.9524	5.784	41.5714	4.17166	34.2857	5.28467
0	21:00:00		0.52381	0.362656	2.2381	1.7042	40.619	3.64527	31.8571	6.38323
0	21:30:00		0.285714	0.240464	0.238095	0.238095	32.0952	3.33231	21	6.53898
0	22:00:00		0.0952381	0.0952381	1.42857	0.984575	22.3333	4.62824	9.07143	3.42977
0	22:30:00		0.904762	0.729986	0	0	10.9524	2.84645	5.64286	3.37835
0	23:00:00		0.52381	0.362656	0	0	6.04762	2.01952	4.64286	1.76226
0	23:30:00		1.19048	0.627235	2.57143	1.83299	3.52381	1.56998	3.57143	2.25981
0	00:00:00		0.238095	0.13636	5	3.22564	7	3.38414	3.28571	2.20745
0	00:30:00		0.428571	0.297381	2.85714	1.95215	9.85714	3.38856	1.64286	1.30766
0	01:00:00		2.66667	2.32516	0	0	9.66667	2.85468	5.85714	3.59923
0	01:30:00		1.71429	1.16526	0.428571	0.213491	9	4.6291	4.28571	3.33056
0	02:00:00		2.33333	1.14712	0.0952381	0.0952381	4.09524	1.82562	7.5	2.46235
0	02:30:00		1.33333	0.931801	1.61905	1.37923	5.47619	1.73427	6.5	3.89667
0	03:00:00		2.85714	1.28598	1	0.807701	9.04762	2.68104	8.28571	5.6085
0	03:30:00		0.809524	0.579898	1.7619	1.12314	9.80952	3.19048	6.14286	3.36246
0	04:00:00		0.857143	0.489342	1.71429	1.27829	8.47619	2.81545	7.85714	3.31307
0	04:30:00		4.33333	2.11382	0.047619	0.047619	13.619	3.68102	10.2857	5.53354
0	05:00:00		9.09524	6.18828	0.714286	0.442627	7.28571	2.54964	6.07143	3.09637
0	05:30:00		1.90476	1.56434	2.09524	2.04579	12.2381	3.59822	7.35714	4.5108
0	06:00:00		3.14286	1.5573	3.95238	2.8548	21.1905	11.0367	6.35714	2.86243
0	06:30:00		1.52381	0.996707	2.04762	1.85354	8.42857	3.28095	11.2857	5.9239
0	07:00:00		1.04762	0.751114	2.66667	1.74892	13.5714	4.80405	5.71429	3.45207
0	07:30:00		0.714286	0.714286	0.619048	0.571032	5.57143	2.33358	4.64286	2.23018
0	08:00:00		0.47619	0.35603	3.52381	1.95256	17.619	4.64629	7.5	3.36718
10	08:30:00		21.3333	3.88362	25.8095	4.457	36.9048	3.22483	32.8571	3.19659
10	09:00:00		27.7143	5.82693	28.4286	7.19973	41.6667	3.57394	54.1429	7.15899
10	09:30:00		27.7143	5.27399	24.4286	7.17787	40.9048	3.48254	46.2143	3.67824
10	10:00:00		23.8095	4.71301	16.3333	4.62258	39.4286	3.82197	47.1429	4.67147
10	10:30:00		22.619	4.78613	16.8571	5.28668	37.8095	2.51341	40.9286	5.60755
10	11:00:00		20	4.47001	27.8095	7.03414	37	3.32308	55.9286	13.8578
10	11:30:00		23.2857	5.28076	13.2381	3.28264	36.3333	3.35611	33.5	6.49069
10	12:00:00		15.6667	4.12907	14.4762	3.96029	29.0952	3.32086	28.2143	5.01008
10	12:30:00		20.619	4.11124	15.7143	5.78757	23.4286	3.04847	19.7857	3.96853
10	13:00:00		15.619	5.28992	11.9524	3.80943	26.3333	4.89671	17.7857	4.63406
10	13:30:00		15	3.84893	10.9048	3.10752	15.4286	2.93304	15.3571	4.45565
10	14:00:00		16.1429	4.04339	10.381	3.76163	9.66667	2.24916	10.4286	2.78282
10	14:30:00		14.1429	3.71245	6.38095	1.90548	10.381	3.48976	14.5	5.82977
10	15:00:00		11.1905	2.99255	11.8571	3.60706	9.09524	2.41415	19.2143	5.49843
10	15:30:00		15.5714	5.37568	10	5.37277	14.7143	3.63786	14.9286	3.38462
10	16:00:00		12.9524	4.15731	13.1905	3.72547	8.52381	2.65977	9.85714	2.89535
10	16:30:00		20.2857	6.06636	9.71429	2.63054	8.14286	1.9788	9.21429	3.98924
10	17:00:00		12.8095	3.04851	22.4762	7.4746	15.3333	5.55935	22.1429	6.04276
10	17:30:00		20.1429	5.10942	9.52381	3.1378	11.8095	2.32135	13.7143	5.49268
10	18:00:00		22.0952	4.79231	12.1429	3.66144	12.4762	3.61256	17.2143	6.89257
10	18:30:00		25.9524	5.24608	8.04762	2.33348	14.619	2.81786	24.7143	7.03713
10	19:00:00		30.8095	5.70072	15.5238	3.22093	21.9048	3.85073	15.3571	3.48404
10	19:30:00		33.1905	5.20102	20.8095	4.45112	28.7143	2.73613	26.8571	4.97229
10	20:00:00		44.381	5.72234	28.6667	5.36627	30.5238	2.73567	34.6429	5.01603
0	20:30:00		31.8095	5.74358	14.3333	3.4547	54.381	2.45578	48.5714	4.03925
0	21:00:00		0.190476	0.111677	3.57143	2.61913	41.7619	3.59623	36.6429	5.26507
0	21:30:00		0.571429	0.387737	1.09524	0.729986	36.619	7.26684	19.5714	6.14362
0	22:00:00		1.57143	0.832585	2.14286	1.26921	19.619	4.54736	11.5714	6.79909
0	22:30:00		0.619048	0.361717	0.571429	0.362343	7.52381	2.42175	3.64286	2.23264
0	23:00:00		3.95238	2.04762	0.714286	0.478802	9	2.66458	4.92857	3.77887
0	23:30:00		2.19048	1.43696	1.61905	1.04534	4.95238	2.16297	3.78571	2.62946
0	00:00:00		2.47619	2.2346	1.14286	0.598752	2.57143	1.45499	4.28571	2.12631
0	00:30:00		2.04762	1.99819	0.333333	0.251976	5.90476	2.82919	1.78571	0.890602
0	01:00:00		3.09524	1.44569	0.761905	0.761905	4.33333	1.61294	4.5	2.51315
0	01:30:00		1.80952	1.24522	6.38095	5.60037	6.85714	4.10301	10.4286	3.99136
0	02:00:00		1.42857	0.979726	0.666667	0.479749	11	3.33095	11.8571	7.13131
0	02:30:00		3.14286	1.24649	1.57143	1.42356	8.7619	4.11785	6.78571	4.10732
0	03:00:00		2.66667	1.41477	0.47619	0.224871	4.19048	1.93048	7.92857	3.97446
0	03:30:00		2.61905	1.39809	1.28571	0.819822	8.38095	2.62268	8.5	4.96333
0	04:00:00		2.80952	2.15431	0.857143	0.857143	15.9524	5.70358	7.64286	3.04293
0	04:30:00		1.7619	1.52113	0.238095	0.13636	5.33333	2.18254	3.21429	2.2512
0	05:00:00		3.33333	2.54608	0.0952381	0.0656383	10.9048	3.87907	4	2.26536
0	05:30:00		7.38095	4.15559	2.52381	2.28204	6.85714	2.38975	6.5	3.77637
0	06:00:00		2.2381	1.18302	2.42857	2.08917	12.1429	3.89339	8.21429	3.72721
0	06:30:00		4.33333	2.92472	0.285714	0.101015	12	4.51083	14.7857	5.30413
0	07:00:00		5.04762	2.63807	2.33333	2.04745	10.619	2.41865	17.5	8.75475
0	07:30:00		4.80952	3.12716	0.285714	0.156492	4.52381	1.94155	3.28571	1.74604
0	08:00:00		2.14286	1.35627	0.952381	0.499887	7.71429	3.21688	11.7857	4.81205
10	08:30:00		32.0952	7.49886	10.7619	2.30621	32.9048	2.18861	39.3571	7.39959
10	09:00:00		23.8095	4.84356	11.2857	3.49635	47.5714	3.97826	52.6429	7.83245
10	09:30:00		22.8571	4.84143	23.4286	7.57489	39.0476	2.85897	41.5714	4.41988
10	10:00:00		28.8571	5.27812	9.95238	3.14527	37.8095	2.85825	34.5	6.06082
10	10:30:00		24.2381	4.08826	6.38095	1.68957	41.0476	3.19037	35.6429	5.20419
10	11:00:00		21.381	4.51531	13.8571	4.15491	38.2857	4.38457	30.7857	5.49043
10	11:30:00		17.4762	3.16425	12.2381	4.55491	31.619	2.80006	36.4286	11.1354
10	12:00:00		14.381	3.78938	7.57143	3.44312	24.5714	3.46312	29.2143	6.42897
10	12:30:00		12.7143	2.39855	9.09524	2.53819	21.5238	2.98059	21.4286	4.58583
10	13:00:00		14.4762	3.00128	11.7143	3.1306	15.9524	2.8764	11	2.61652
10	13:30:00		16	3.93337	16.0476	3.82191	11.2857	2.32394	9.21429	2.18431
10	14:00:00		14.4762	2.83399	9.66667	3.22736	13.5714	5.12583	11.8571	3.46863
10	14:30:00		11.2381	2.28859	10.5238	3.52921	5.71429	1.57683	8.57143	3.02501
10	15:00:00		8.04762	2.24295	13	4.40995	5	1.81659	9.21429	2.40233
10	15:30:00		13	3.53351	7.85714	3.71566	4.7619	1.50855	11.7857	4.16049
10	16:00:00		16	4.13752	10.619	2.58427	6.7619	2.43966	17.1429	9.7083
10	16:30:00		10.3333	2.6025	13.1905	6.79307	7.09524	2.43379	12.4286	4.12272
10	17:00:00		18.9048	3.83648	4.71429	1.82853	8.57143	2.39302	18.5	4.51463
10	17:30:00		15.7143	3.26025	11.7143	3.93467	12	2.82422	9.35714	2.5562
10	18:00:00		19.7143	5.5644	9.47619	4.20636	18.3333	3.09249	14.5	2.66592
10	18:30:00		34.0476	8.81246	9.57143	2.99251	16.9524	2.58151	16.1429	3.0289
10	19:00:00		20.4286	4.56987	11.5238	3.30412	24.4286	4.21142	32.6429	4.70983
10	19:30:00		30.2857	5.18705	21.7619	6.83684	30.381	4.54526	25.3571	3.20817
10	20:00:00		34.7619	4.74638	12.4286	3.10267	33.2381	2.4918	32.1429	3.9888
0	20:30:00		23.1905	4.58497	22.9524	6.84296	57.9524	3.68942	66.3571	6.67997
0	21:00:00		6.42857	4.63556	2	1.68325	49	5.30498	38.9286	6.63363
0	21:30:00		1.38095	0.649088	2.52381	1.62366	31.8571	4.7616	20.3571	3.64437
0	22:00:00		1.42857	0.84957	0.238095	0.238095	17.619	4.0435	17.7143	5.36106
0	22:30:00		0.47619	0.297762	1.42857	0.9894	16.2381	3.49415	15.8571	7.96687
0	23:00:00		1.19048	0.996707	3.80952	2.98458	7.61905	2.40384	6.57143	2.21065
0	23:30:00		0.714286	0.521641	0.714286	0.582044	4.19048	1.20439	3.78571	1.2367
0	00:00:00		1.52381	0.821204	9.80952	9.12731	8.38095	2.70315	9.07143	3.17522
0	00:30:00		2.38095	1.52827	0.380952	0.212426	8.80952	2.77027	14.1429	5.5061
0	01:00:00		1.38095	0.595524	1.38095	0.681302	11.7619	4.27501	15.4286	4.10135
0	01:30:00		0.809524	0.514638	0.952381	0.490268	12.1905	4.73619	11.5	3.48899
0	02:00:00		2	1.05108	1.33333	0.718243	6.61905	2.17067	15.2143	6.53913
0	02:30:00		1	0.468025	0.952381	0.532184	6.61905	2.94107	18.4286	3.73094
0	03:00:00		6.47619	3.27517	1.80952	1.42197	2.61905	1.59534	3.5	1.68298
0	03:30:00		1.38095	1.10081	10	6.65976	12.8095	3.89971	8.28571	3.21129
0	04:00:00		0.666667	0.318728	3.38095	1.95847	13.6667	4.60917	2.71429	1.21089
0	04:30:00		0.571429	0.263416	2.80952	1.13729	17.9524	5.44517	9.57143	2.82204
0	05:00:00		0.285714	0.122336	2.71429	1.59932	22.1905	11.9832	10.8571	3.67028
0	05:30:00		1	0.569043	4.42857	1.52842	9.04762	2.76067	9.92857	4.88377
0	06:00:00		0.333333	0.242343	8	4.60021	11.4286	3.50141	10.1429	3.35428
0	06:30:00		0.761905	0.506645	7.2381	4.04728	7.33333	2.63975	11.7857	3.63164
0	07:00:00		1.90476	1.23038	3.14286	1.31346	12.5714	3.7248	10.2857	3.86223
0	07:30:00		1.90476	1.34325	5.90476	3.3551	9.66667	3.22736	10.7143	4.68154
0	08:00:00		0.428571	0.381547	2	0.713809	8.57143	2.20775	7.85714	2.71313
10	08:30:00		13.381	2.72858	11.8571	2.99308	31.1905	1.92801	35.1429	5.41656
10	09:00:00		25.1429	4.8772	11	5.7986	41.7619	2.64477	45.7857	8.54283
10	09:30:00		26.4762	5.5113	7.33333	2.79654	40.4286	2.69088	34.2143	5.73324
10	10:00:00		25.7619	5.1097	28.2	12.2766	38.2857	4.3557	36	6.48159
10	10:30:00		26.2381	4.98613	8.14286	3.00894	41.9048	4.30388	35.2857	4.26902
10	11:00:00		14	2.76371	11.5714	3.05082	39.6667	4.67075	23.5714	3.96789
10	11:30:00		30.0476	7.16522	8.95238	5.05563	34.7619	3.99875	33.2143	7.92768
10	12:00:00		20.2381	3.66444	6.7619	2.75414	35.9048	5.08214	13.7857	2.50533
10	12:30:00		14.9048	3.12738	5.57143	1.5562	39.4286	7.91068	9.07143	2.40983
10	13:00:00		16.9048	6.09446	7.85714	3.92931	22.619	4.10776	11.3571	3.01572
10	13:30:00		17.4762	3.11037	5.09524	1.73329	17.1429	3.93294	4.71429	1.44279
10	14:00:00		13.2381	2.78337	2.57143	0.821066	15.2857	4.10467	14.7857	5.19634
10	14:30:00		9.09524	2.08955	6.09524	2.20703	11.5238	2.99016	8.92857	2.15719
10	15:00:00		25.8571	6.98102	10.5714	6.08103	14.2857	4.22867	11.4286	4.75754
10	15:30:00		16.2857	4.04448	4.71429	1.72674	18.7619	4.85499	11.3571	4.30641
10	16:00:00		12.381	2.92646	12.6667	5.78929	12.4762	2.91271	11.2857	3.95639
10	16:30:00		16.7143	5.22546	3.66667	0.986416	15.3333	3.28295	6.71429	3.11047
10	17:00:00		14.1429	3.42907	5.38095	1.81459	15.3333	3.15801	10.6429	2.94007
10	17:30:00		13.1905	3.37118	6.57143	3.10267	13.5238	2.78569	10	2.12779
10	18:00:00		18.6667	4.06924	13.8095	6.23951	24.3333	3.13455	23.2857	3.72315
10	18:30:00		20.3333	4.16409	9.85714	3.13679	24.0476	2.64258	25.3571	5.04878
10	19:00:00		22.0476	3.78687	8.95238	2.25037	25.6667	1.86743	27.6429	3.65641
10	19:30:00		32.381	7.60184	12.619	3.65179	31.0476	2.97408	26.7143	5.02787
10	20:00:00		30.3333	5.25463	14.7619	7.3319	34.7143	2.77072	34.7143	5.58592
0	20:30:00		21.5238	4.06707	16.1429	6.30657	58.2857	3.78854	53.0714	5.75743
0	21:00:00		2.19048	0.979842	3.42857	2.04074	47.0476	4.8045	26.7857	5.60139
0	21:30:00		1.7619	1.24385	4.42857	2.81202	29.0476	3.55667	23.2857	5.96089
0	22:00:00		1.47619	0.611863	0.333333	0.210819	18.0476	3.15661	12	2.952
0	22:30:00		1.80952	0.987105	6.85714	6.01557	8.80952	2.80783	16.7857	6.73532
0	23:00:00		1.19048	0.541686	1.09524	0.850503	5.19048	1.6339	8.42857	3.70731
0	23:30:00		1.19048	0.858068	0.285714	0.171031	5.47619	2.44425	11.5	4.57508
0	00:00:00		1.52381	0.919677	10.2857	8.68774	5.52381	2.19807	4.21429	1.81925
0	00:30:00		0.714286	0.23035	5.28571	3.70209	5.95238	2.55648	23.8571	7.58458
0	01:00:00		1.71429	1.00034	4.38095	2.53591	5.09524	1.5367	14.2857	4.94634
0	01:30:00		3.2381	1.99631	1.09524	0.511323	7.42857	2.37805	15.1429	4.00118
0	02:00:00		1.2381	0.856084	4.71429	2.63416	4.04762	1.36185	8.85714	2.26986
0	02:30:00		1.7619	0.833537	2	1.37668	13.1905	4.87687	5.35714	2.0665
0	03:00:00		1.57143	0.722336	2.90476	1.71534	11.1905	3.16801	5.64286	2.18035
0	03:30:00		1.04762	0.393254	6.19048	2.41978	7.71429	3.2741	8.57143	2.38059
0	04:00:00		3.80952	2.14988	5.52381	2.73393	3.38095	1.73133	14.7143	9.02708
0	04:30:00		0.761905	0.300038	2.85714	1.18178	5.80952	1.49542	6.5	3.43663
0	05:00:00		0.380952	0.23377	8.33333	4.6303	6.2381	1.59897	12.0714	3.6093
0	05:30:00		0.428571	0.312984	8.38095	4.56825	8.95238	2.58795	7.07143	3.58793
0	06:00:00		0.142857	0.0782461	1.19048	0.664111	12.1429	4.74908	8.42857	2.15017
0	06:30:00		0.619048	0.23377	9.19048	5.74896	6.95238	2.57134	8.21429	3.17646
0	07:00:00		0.619048	0.444416	0.904762	0.46242	5.52381	2.02675	19.7857	7.05409
0	07:30:00		6.47619	2.79423	7.47619	5.14856	6.09524	1.79537	9.5	4.12943
0	08:00:00		1.80952	1.36734	1.09524	0.357936	10.3333	3.0436	11.5	3.09333
10	08:30:00		25.4762	4.06121	14.5714	3.40698	32.6667	3.68222	37	11.2602
10	09:00:00		37.5238	5.59958	10.381	3.24879	39.8095	3.34495	46.2143	8.41909
10	09:30:00		25.9524	3.99731	10.5714	6.38211	35.7143	3.30234	31.6429	4.81938
10	10:00:00		19.1905	4.02765	8.85714	2.92468	34.0476	3.32629	30.5	4.59305
10	10:30:00		23.4286	4.83222	7.14286	2.18249	36.7143	4.52829	28	6.13583
10	11:00:00		14.5714	2.82554	10.0952	3.37985	31	3.8736	30.7143	9.71202
10	11:30:00		18.4286	3.21275	7.38095	3.16715	30.7143	4.4084	27.4286	6.68253
10	12:00:00		11.4286	2.6264	12.0476	5.67009	27.4762	3.77499	9.42857	2.50212
10	12:30:00		20.4286	4.41781	9.28571	2.65038	23.5238	3.13553	11.7857	3.0313
10	13:00:00		16.5714	4.24745	11.5238	4.00632	20.8095	3.4397	17.2143	5.67061
10	13:30:00		18.7143	5.06583	6.47619	1.58357	17.1429	3.84725	20.2143	5.63172
10	14:00:00		12.2857	2.74048	3.42857	0.826845	18.0952	4.67613	3.5	1.63327
10	14:30:00		11.6667	2.29838	15.4762	8.06303	18.619	4.28979	10.7143	3.99096
10	15:00:00		12.9524	3.11255	6.2381	1.44239	12.9524	3.50882	8.14286	3.07392
10	15:30:00		13.5238	3.6623	6.80952	1.73015	12.4762	3.38246	12.3571	3.05014
10	16:00:00		14.9048	3.28916	3.90476	0.888832	16.1905	3.90581	12.5	5.35319
10	16:30:00		12.9048	4.31934	7.52381	2.32135	15.0952	3.78902	17.5	4.63829
10	17:00:00		14.9524	4.54736	6.28571	1.71706	15.0476	4.04527	16.9286	6.92381
10	17:30:00		10.0952	2.50419	7.2381	2.08841	16.9048	3.84826	13.5	3.33603
10	18:00:00		11.7143	2.78785	11.7143	4.73294	26.4286	5.19962	18.6429	2.94194
10	18:30:00		12.3333	3.90197	13.0476	3.42364	23.9524	3.34627	29.1429	5.75303
10	19:00:00		21.8571	4.42088	11.8095	3.29908	26.5238	3.48781	22.1429	4.1402
10	19:30:00		30.6667	4.0002	12.3333	3.13531	28.4286	2.85905	22.8571	3.70455
10	20:00:00		31	5.06388	16.7143	4.35625	27.619	3.17091	34.7857	5.80657
0	20:30:00		19.7619	3.67288	15.7143	6.6038	52.1905	5.33435	38.5714	4.53886
0	21:00:00		4.85714	3.1231	3.90476	1.53825	47.4762	4.79167	28.9286	6.19328
0	21:30:00		2.85714	1.72556	6.19048	3.0305	28.9048	4.19859	18.9286	4.15029
0	22:00:00		0.714286	0.41486	5.2381	2.86349	19.8095	3.7325	11.0714	3.88073
0	22:30:00		4.71429	3.98458	5.42857	2.1926	16.9048	4.65623	8.14286	2.43567
0	23:00:00		0.0952381	0.0656383	3.19048	2.10399	9.04762	3.0083	5.14286	2.37861
0	23:30:00		0.571429	0.305282	5.2381	3.33374	8.2381	2.79873	8.64286	2.73883
0	00:00:00		0.428571	0.213491	1.61905	0.981923	8	3.04647	8.64286	3.31432
0	00:30:00		1.09524	0.679302	1.38095	0.741543	6.47619	2.30798	5.92857	2.35214
0	01:00:00		2.04762	1.39297	3.33333	2.3738	9.42857	2.44226	6.71429	1.84399
0	01:30:00		0.047619	0.047619	2.47619	1.01329	8	2.67973	7.21429	2.49874
0	02:00:00		0.285714	0.140456	3.04762	1.84065	10.8095	2.3801	16.2143	3.8247
0	02:30:00		1.04762	0.630481	2.19048	1.45343	5.52381	1.6968	8.21429	2.76194
0	03:00:00		2.66667	1.98606	3.33333	2.15951	4.57143	1.82779	7.07143	1.85005
0	03:30:00		0.952381	0.444416	6.90476	3.78084	4.42857	1.89054	3.35714	1.3931
0	04:00:00		1.09524	0.555941	1.80952	0.664111	6.47619	2.0858	11.5	4.07181
0	04:30:00		1.2381	0.792539	1	0.46291	2.66667	0.957013	8.71429	3.02449
0	05:00:00		2.71429	2.32394	3.2381	1.51643	2.57143	1.34265	7.07143	2.5169
0	05:30:00		0.380952	0.161484	5.42857	3.23932	3.66667	1.78663	4.21429	2.35614
0	06:00:00		0.857143	0.503728	4.14286	1.65225	2.71429	0.923613	11.0714	4.87927
0	06:30:00		4.42857	2.91104	0.809524	0.567446	8.80952	2.47907	13.0714	5.68347
0	07:00:00		5.14286	3.80306	2.14286	0.740932	8.7619	3.25277	7.64286	2.41699
0	07:30:00		2.14286	0.790677	1.47619	0.653267	12.1429	3.70925	7.35714	3.64738
0	08:00:00		2.95238	1.23342	1.28571	1.0914	14.0476	3.41668	9	4.40404

## Sheet: Fig1 q
		flies	SPR-/-				SPR+/-
		food	S		S+YE		S		S+YE
light cycle	time		MEAN	SEM	MEAN	SEM	MEAN	SEM	MEAN	SEM
0	20:30:00		39.6429	4.29353	41.0286	3.83405	51.2895	3.59803	39.4103	3.25143
0	21:00:00		19.9286	3.87398	28	4.45387	25.7105	3.86782	17.641	3.46283
0	21:30:00		24.9286	6.01562	16.9143	3.7217	15.3684	2.8235	9.76923	2.27687
0	22:00:00		8.89286	2.68463	12.9714	4.80414	11.8158	3.22879	3.5641	1.2867
0	22:30:00		9.60714	2.97536	12.1143	4.91897	6.73684	1.3897	3.71795	1.17207
0	23:00:00		10.1429	2.55144	11.6	2.88846	6.02632	1.60036	4.20513	1.67509
0	23:30:00		6.78571	2.66436	10.7429	3.02159	8.92105	2.61557	4.48718	1.50746
0	00:00:00		16.0357	5.29112	9.22857	2.9665	10.0789	2.20609	8.15385	1.92348
0	00:30:00		9.35714	2.5708	10.1714	2.83688	8.21053	2.45389	10.5641	3.05942
0	01:00:00		10.7143	3.31138	11.8286	3.35529	8.89474	2.476	6.33333	1.39806
0	01:30:00		8.42857	2.54246	15.4857	3.89297	6.63158	1.77	5.28205	1.64901
0	02:00:00		14.5	4.31145	14.8571	4.99918	3.65789	0.990909	5	1.22722
0	02:30:00		6.32143	2.40648	8.08571	2.64968	8.34211	2.58986	3.71795	1.02067
0	03:00:00		3.67857	1.87651	7.05714	2.05428	7.47368	2.4025	5.28205	1.92853
0	03:30:00		8.17857	3.57795	12.2	3.39173	6.57895	1.97446	3.23077	1.11997
0	04:00:00		3.71429	1.41502	12.6571	4.36948	5.13158	1.53766	5.82051	1.48172
0	04:30:00		4.71429	1.78978	18.7429	6.28903	6.34211	2.05794	6.07692	1.83804
0	05:00:00		8.14286	2.61038	6.6	2.66007	5.55263	1.27661	5.46154	1.80636
0	05:30:00		4.03571	1.75216	8.88571	3.15104	6.39474	1.77726	2.87179	0.794872
0	06:00:00		3.64286	1.92052	11.5429	5.77219	7	2.18198	3.46154	1.04993
0	06:30:00		6.78571	2.64843	10.4	4.80182	1.28947	0.537244	2.5641	0.921914
0	07:00:00		2.25	1.5089	7.62857	4.05324	4.97368	1.12231	2.61538	1.20481
0	07:30:00		10.1429	3.71851	8.74286	2.91197	10.2105	2.53935	4.02564	1.19856
0	08:00:00		15.0714	2.76071	24.5143	5.41867	29.6053	3.72175	12.3333	2.29249
10	08:30:00		19.0714	3.70683	20.3143	3.14863	38.8947	3.81317	19.4359	2.98801
10	09:00:00		17.6071	3.55952	19.5714	3.9207	42.6316	3.43263	27.8718	3.71654
10	09:30:00		17.4286	3.6167	21.1143	4.18396	37.4474	3.16086	27.4615	3.77538
10	10:00:00		13.1071	2.78381	18.2	4.99442	35.7632	3.00886	27.9231	3.77512
10	10:30:00		11.5	2.25404	16.6	3.96141	28.5263	2.52322	23.9744	3.30552
10	11:00:00		11.0357	2.36402	16.2857	2.97258	26.6842	2.56331	19.3333	2.94125
10	11:30:00		14.8929	3.54202	14.1714	2.71952	26.2105	2.27397	19.5128	2.74289
10	12:00:00		12.3929	2.73926	14.7714	2.68769	22.1842	2.20818	13.9744	2.48762
10	12:30:00		6.82143	1.9613	15.2571	4.93969	18.2632	2.17894	14.359	2.45375
10	13:00:00		10.5	2.84591	10.1429	2.07512	22.9737	2.90374	13.4872	2.85617
10	13:30:00		6.32143	1.64675	9.28571	2.76429	15.6053	2.32083	13.2564	2.59703
10	14:00:00		7.39286	2.30673	6.94286	1.51737	15.5789	2.29621	7.92308	1.56823
10	14:30:00		7.10714	1.89076	3.37143	1.00426	24.6842	6.46944	10.7179	2.28884
10	15:00:00		7.32143	3.02855	7.88571	2.02496	18.2105	3.3787	6	1.5464
10	15:30:00		3.78571	1.27383	6.82857	1.92659	14.2632	2.04734	7	1.56721
10	16:00:00		11.5714	4.8437	6.08571	1.64974	17.3947	1.94576	8.94872	2.20414
10	16:30:00		7.17857	1.87299	7.31429	1.80791	23.6842	3.83369	11.7692	2.7141
10	17:00:00		8.60714	2.50414	7.34286	1.801	23.6579	2.70511	7.12821	1.5134
10	17:30:00		11.2143	2.54918	8.51429	1.88375	22.2895	2.29258	12.2564	1.8007
10	18:00:00		13.3929	3.77556	7.05714	1.44939	24.9474	2.51056	14.7692	2.34865
10	18:30:00		16	2.96719	11.6286	1.8485	29.1053	2.70103	19.1026	3.06757
10	19:00:00		16.1071	3.14606	16.4857	2.25529	30.0526	2.50489	23.5641	3.19218
10	19:30:00		23.6071	3.96957	19.6286	3.28968	33.9474	2.6847	27.7436	2.8792
10	20:00:00		25.7857	4.06994	30.5714	4.8193	39.1579	2.8	29.4359	3.13953
0	20:30:00		51.0357	5.14228	46.2	5.41424	60.7368	4.58206	35.4872	4.078
0	21:00:00		31.0714	6.2752	20.3429	3.5094	29.2105	3.63466	15.359	2.6959
0	21:30:00		14.75	4.96512	7.88571	2.27362	14.2368	2.4586	10.5641	1.97992
0	22:00:00		10.5714	3.59873	6.2	2.62304	10.2368	2.45165	8	1.49267
0	22:30:00		8.85714	3.46361	3.82857	2.09501	7.34211	1.91508	10.1026	2.73079
0	23:00:00		8.21429	3.0487	4.71429	2.14538	7.92105	1.76152	4.61538	1.26918
0	23:30:00		4.78571	2.58268	4.11429	3.1842	7.31579	1.68379	5.46154	1.48989
0	00:00:00		5.21429	3.1309	8.6	3.85955	8.23684	2.63185	7.87179	2.44043
0	00:30:00		8.85714	4.81172	7.45714	3.43666	8.78947	2.03531	7.12821	1.97528
0	01:00:00		11.3929	4.15262	3.85714	2.11682	7.84211	1.75592	7.94872	2.75934
0	01:30:00		4.67857	2.02174	3.74286	1.21982	8.13158	2.07236	6.02564	1.82555
0	02:00:00		4.53571	2.1855	10.1429	3.74281	6.26316	1.66705	3.66667	1.18089
0	02:30:00		9.32143	3.76599	6.25714	2.91889	9.39474	1.87881	2.82051	1.12202
0	03:00:00		12.9643	4.84918	4.57143	2.65092	5.64865	1.22547	4.33333	1.39806
0	03:30:00		7.96429	4.41962	5.65714	2.24841	7.05405	1.58849	4.4359	1.59359
0	04:00:00		3.89286	1.98629	10.3429	3.66861	5.56757	2.34911	3	0.950176
0	04:30:00		5.28571	3.09756	12.5143	4.64783	6.40541	1.21784	5.12821	1.26522
0	05:00:00		10.5714	5.26781	7.2	3.14597	7.13514	2.73064	4.02564	1.27017
0	05:30:00		9.46429	4.12486	10.1143	3.44117	6.94595	1.36954	4.61538	1.3953
0	06:00:00		7.10714	2.94497	9.42857	3.07969	8.48649	2.10597	2.58974	0.869112
0	06:30:00		3.57143	2.04346	0.742857	0.714017	7.08108	1.98399	4.02564	2.30603
0	07:00:00		2.25	1.15885	1.31429	0.862643	7.18919	2.22553	2.61538	1.30224
0	07:30:00		6.46429	4.35236	8.71429	3.36381	4.51351	1.57122	3.07692	0.891847
0	08:00:00		19.5	4.38658	18.7143	4.2912	17.9189	2.90527	4.84615	1.672
10	08:30:00		25.9286	4.73223	23	4.08872	48.7838	3.36783	18.7692	3.11443
10	09:00:00		19.0714	3.73455	14.2	2.98478	47.6216	2.87847	18.9231	3.08021
10	09:30:00		17.3571	3.36855	13.5143	2.54848	42.1892	2.5723	17.0513	2.94528
10	10:00:00		16.7143	3.38838	18.5714	4.22901	37.5405	2.83452	16.0769	2.36238
10	10:30:00		11.25	2.62549	12.4857	2.34803	33.9189	2.70109	13.6923	2.54915
10	11:00:00		13.8571	3.25654	12.2857	4.41837	25.5135	2.28957	10.9744	3.80097
10	11:30:00		11.9643	2.91252	10.7714	3.19087	22.7027	2.37398	7.39474	2.65152
10	12:00:00		7.89286	2.20109	7.77143	2.01511	18.4595	2.05252	5.73684	1.80462
10	12:30:00		7.82143	2.06191	7.91429	2.06221	13.6757	1.72869	4.55263	1.07752
10	13:00:00		5.82143	1.83517	7.51429	2.16169	14.1622	2.25285	7.26316	1.69246
10	13:30:00		6.53571	1.98438	8.74286	2.61455	14.9459	2.12646	5.94737	1.40188
10	14:00:00		2.39286	0.842551	5.85714	1.98868	13.1351	2.17715	5.26316	1.50291
10	14:30:00		5.32143	1.95184	8.25714	2.90504	13.8649	2.03305	8.02632	1.95213
10	15:00:00		4.64286	1.42466	4.14286	1.78751	11.5676	2.05429	8.36842	2.97749
10	15:30:00		2.39286	0.957205	6.51429	2.08168	15.9189	2.75442	7.21053	2.43592
10	16:00:00		5.64286	1.48824	4.2	1.06574	14.2973	2.5893	7.23684	1.79876
10	16:30:00		5.78571	1.96757	6.51429	1.5281	15.0541	2.58056	9.71053	2.63851
10	17:00:00		4.64286	1.4829	7.17143	1.63187	18.1892	2.52295	5	1.14929
10	17:30:00		6.53571	1.5383	4.97143	1.39355	15.8919	2.58645	9.26316	2.44968
10	18:00:00		5.60714	1.2497	7.71429	1.99982	22.5946	2.64394	15.8158	2.94624
10	18:30:00		9.57143	2.12159	9.4	1.8146	27.5405	3.01909	16.3684	2.68834
10	19:00:00		12.3214	2.03998	14.0571	2.53146	26.9189	2.85092	15.9474	2.68125
10	19:30:00		22.1071	3.78116	21.1714	5.01334	34.8919	2.65287	16.2105	2.32857
10	20:00:00		20.7143	3.42449	31.9714	4.98004	36.6486	2.81553	23.6053	3.32644
0	20:30:00		38.9643	5.39583	37.5429	4.72671	58.2973	4.01165	23.3421	2.78877
0	21:00:00		20.3929	4.87715	15.9714	4.65832	29.5676	4.23014	8.84211	2.28967
0	21:30:00		9.57143	3.03046	6.31429	2.08789	15.1081	2.7733	6.02632	1.412
0	22:00:00		7.21429	2.95395	5.11429	2.45661	8.83784	2.21588	5.5	1.30075
0	22:30:00		4.82143	2.23551	8.91429	5.64888	6.35135	1.83302	4.48649	1.64023
0	23:00:00		4.85714	2.41178	6.02857	2.73769	6.21622	1.90687	4.86486	1.95321
0	23:30:00		10.0714	4.31128	3.22857	1.84531	9.86486	1.76514	3.75676	1.18779
0	00:00:00		3.25	1.52199	1.11429	0.669593	8.16216	1.67956	3.13514	0.852483
0	00:30:00		10.8214	4.33762	1.94286	1.04112	11.3514	2.46473	3.56757	1.67585
0	01:00:00		5.46429	3.58254	3.85714	1.49966	6.32432	1.46152	2.7027	1.02523
0	01:30:00		6.17857	2.70755	5.97143	3.23076	8.67568	1.68718	3.54054	1.22625
0	02:00:00		4.03571	1.31785	10.8	4.45459	10.2973	2.2922	5.08108	1.605
0	02:30:00		6.21429	3.19737	4.14286	1.67038	8.51351	1.97114	7.24324	2.56049
0	03:00:00		3.21429	1.91095	1.85714	0.816987	5.78378	1.56587	4.02703	1.63886
0	03:30:00		1.10714	0.969562	4.48571	1.55102	7.81081	3.34818	1.59459	0.630944
0	04:00:00		1.53571	1.02286	4.77143	1.8485	4.08108	0.848441	2.40541	1.04149
0	04:30:00		0.285714	0.285714	4.05714	1.50011	6.45946	1.60982	5.7027	2.45584
0	05:00:00		3.71429	2.88669	5.02857	2.65383	6.7027	1.64142	6.86486	2.22014
0	05:30:00		2.17857	1.41239	5.62857	2.70825	4.02703	0.893844	4.25	2.6218
0	06:00:00		4.25	2.44496	2.54286	1.08569	4.54054	1.04685	4.47222	1.31349
0	06:30:00		0.821429	0.468741	2.17143	1.19557	5.21622	1.68721	5.55556	2.45022
0	07:00:00		0	0	2.28571	1.44802	3.78378	1.17735	4.83333	2.26115
0	07:30:00		5.60714	2.10526	8.08571	3.08735	5	1.65434	4.47222	1.49749
0	08:00:00		14.75	4.20117	13.5714	3.67098	12.7027	3.48469	6.97222	2.22193
10	08:30:00		27.6071	5.10481	17.0857	3.55754	29.0811	3.7298	11.5	2.2631
10	09:00:00		14.9286	3.49789	9.4	2.0993	37.6216	3.83149	15.6389	3.09677
10	09:30:00		14.4643	3.00065	10.3429	2.10759	33.9459	3.1302	10.5	2.20073
10	10:00:00		11.1429	2.78018	10.5143	2.13548	28.5946	2.55279	8.52778	1.87581
10	10:30:00		11.4286	2.93872	10.7429	2.55209	20.3784	2.18894	8.27778	1.90608
10	11:00:00		9.71429	2.71575	6.57143	1.49018	17.5946	1.94758	10.6667	4.18457
10	11:30:00		9.75	2.66896	5.37143	1.40473	15.6486	2.14708	7.86111	2.38928
10	12:00:00		7.39286	2.3176	6.62857	1.44309	14.2703	1.91128	7.22222	2.6004
10	12:30:00		6.10714	1.47227	7.34286	2.33387	11.2432	1.47959	4.72222	1.74474
10	13:00:00		5	1.53099	2.71429	0.744246	8.51351	1.23876	3	0.871191
10	13:30:00		4.67857	1.37922	3	0.975326	9.7027	1.7052	4.19444	1.14183
10	14:00:00		4.32143	1.50137	5.34286	1.69326	8.40541	1.59057	6.16667	1.58033
10	14:30:00		4.78571	2.50098	5.97143	1.76497	7.86486	1.92558	4.72222	1.33184
10	15:00:00		5.82143	2.02305	4.31429	1.27798	7.72973	1.84591	6.52778	1.92058
10	15:30:00		5.57143	1.76715	4.08571	1.92785	8.72973	2.13802	4.66667	1.41006
10	16:00:00		2.60714	1.04063	5.65714	1.76423	9.81081	2.56632	4.69444	1.02911
10	16:30:00		4.35714	1.5645	3.37143	1.16467	9.67568	2.38417	5.36111	1.75
10	17:00:00		6.85714	1.77707	4.74286	1.36237	11.2432	2.56478	9.52778	3.17003
10	17:30:00		5.82143	1.86945	5.17143	1.67908	16.6757	3.87224	10.8333	2.43434
10	18:00:00		4.17857	0.925897	5.25714	1.38196	18.2703	3.16081	8.13889	2.02843
10	18:30:00		9.03571	2.17093	10.6571	3.12779	19.5946	2.9201	12.9143	3.25056
10	19:00:00		10.6786	1.90936	8.42857	1.64101	19.7568	3.04916	13.8571	3.09067
10	19:30:00		17.4643	3.30483	11.8286	2.0922	25.6216	2.90325	12.3429	1.94802
10	20:00:00		17.4643	3.1263	17.1714	3.51838	29.6757	3.27985	14.8857	2.19171
0	20:30:00		30.6071	4.51287	38.2	6.2443	43.7027	4.48061	24.2857	3.97457
0	21:00:00		19.1429	4.81749	10.7714	3.10491	23.5676	3.66757	3.82857	1.20487
0	21:30:00		7.60714	2.78286	5.45714	2.30758	11.8378	2.70031	4.22857	1.47226
0	22:00:00		7.78571	3.23725	5.85714	3.62719	7.40541	1.72378	6.2	2.09424
0	22:30:00		6.28571	4.1842	3	1.2977	7.56757	1.71361	4.77143	1.68127
0	23:00:00		4.53571	1.83115	1.05714	0.481494	3.81081	1.16531	3.11429	0.92377
0	23:30:00		6.32143	3.25587	4.91429	2.28307	4.02703	0.953975	5.25714	1.33936
0	00:00:00		3.71429	1.96857	4.94286	2.33495	3.86486	0.832598	3.85714	1.20089
0	00:30:00		6.25	3.51852	2.37143	1.02906	3.78378	1.23789	4.54286	1.34834
0	01:00:00		3.64286	1.53548	1.94286	0.950845	3.91892	0.982581	5.28571	1.91626
0	01:30:00		4.03571	1.74838	2.2	1.23995	6.05405	1.39545	2.94286	0.938487
0	02:00:00		6.53571	2.19938	4.62857	1.65772	4.78378	1.04233	4.68571	1.37076
0	02:30:00		4.75	1.99578	4.42857	1.84905	8.32432	2.19284	8.94286	2.54579
0	03:00:00		6.17857	2.45976	2.42857	1.66339	6.02703	1.71145	5.68571	1.88299
0	03:30:00		6.85714	3.04104	2.31429	1.66414	5.97297	1.70418	3.34286	1.03771
0	04:00:00		5.21429	2.44482	1.71429	1.05286	3.40541	0.752636	3.28571	1.07947
0	04:30:00		5.07143	3.25297	2.42857	1.72051	4.37838	0.849278	4.45714	1.15688
0	05:00:00		2.53571	1.13095	4.28571	2.37832	4.89189	1.23709	3.22857	0.987925
0	05:30:00		4.21429	1.99759	2.14286	2.0009	6.40541	1.37195	2.94286	0.988579
0	06:00:00		2.39286	1.20662	4.57143	2.40563	3.56757	1.33089	3.62857	1.21273
0	06:30:00		2.17857	1.09115	0.885714	0.463403	3.08108	1.42008	1.91429	0.633851
0	07:00:00		0.535714	0.413023	4.54286	3.17351	4.05405	1.53704	1.25714	0.557876
0	07:30:00		3.03571	2.26457	5.65714	2.14865	2.54054	0.783226	1.51429	0.59456
0	08:00:00		10.1071	3.0526	11.0857	2.92494	4.86486	1.35841	10.6571	4.3639
10	08:30:00		19.75	4.95899	12.6857	3.34357	21.5676	3.29041	14.1714	3.29048
10	09:00:00		16.3929	3.33267	7.91429	1.85679	30.0541	3.89537	14.2571	2.94324
10	09:30:00		14.9286	2.95152	11.0286	2.65984	27.1622	3.36053	9.34286	2.30219
10	10:00:00		14.4643	3.56737	8.14286	1.9988	24.7568	3.24497	13.3429	3.86635
10	10:30:00		10.8571	2.42	9.88571	2.48551	18.1622	2.69977	14.4857	3.24708
10	11:00:00		12.2857	2.96847	8	2.42882	15.4324	2.51909	11.6857	2.72903
10	11:30:00		10.5714	3.27061	7.6	1.96276	10.8919	1.8801	10.1143	2.45956
10	12:00:00		6.92857	1.95514	9.28571	1.99393	10.6757	1.94968	6.54286	1.62017
10	12:30:00		6.5	1.7597	7.85714	2.84122	8.59459	1.6043	11.4	4.7502
10	13:00:00		5.53571	1.7932	5.62857	1.52243	6.24324	1.60291	9.11429	2.52432
10	13:30:00		4.82143	1.84237	4.65714	1.76804	6.13514	1.32683	5.85714	1.58383
10	14:00:00		6.57143	2.34432	3.05714	1.14418	6.16216	1.34888	7.77143	2.62259
10	14:30:00		7.35714	2.429	4.8	1.73873	5.40541	1.52199	13.9714	4.24717
10	15:00:00		5.92857	2.64871	4.05714	1.52566	7.40541	2.56536	6.48571	2.15233
10	15:30:00		4.25	2.19465	2.4	1.03729	5.45946	1.89165	3.54286	1.03654
10	16:00:00		5.46429	3.25035	5.51429	2.40391	6.83784	2.39105	12.8	4.44928
10	16:30:00		5.39286	2.58881	3.65714	1.41418	5.18919	2.39268	6.71429	2.37113
10	17:00:00		5.10714	1.90886	5.28571	1.92051	7.52778	2.83811	7.42857	1.73956
10	17:30:00		6.85714	2.08148	9.65714	3.29628	7.55556	2.1979	12.6857	3.01048
10	18:00:00		6.82143	1.8481	7.85714	1.83804	8.77778	2.38797	12.3429	2.81906
10	18:30:00		7.67857	1.61676	7.42857	1.68896	13.0278	2.41065	8.48571	2.02375
10	19:00:00		11.1786	2.30542	7.62857	1.94465	13.9167	2.2887	12.5429	2.27464
10	19:30:00		15.25	2.74808	9.08571	2.25566	19.1389	3.00254	16.7714	3.86032
10	20:00:00		17.1429	3.47999	19.5714	3.90825	24.8889	3.32744	17.6571	2.88883
0	20:30:00		29.9643	4.52637	21.9714	3.98495	30.8889	4.46672	21.6571	3.15797
0	21:00:00		16.3571	3.63559	7.88571	2.6425	15.9167	3.74153	8.65714	2.05429
0	21:30:00		12.1071	3.03042	2.14286	1.01265	10.5833	3.24382	4.68571	1.1552
0	22:00:00		4.14286	2.05655	1.17143	0.596186	4.52778	1.35196	3.65714	0.965422
0	22:30:00		5.14286	3.26141	0.657143	0.39523	4.61111	1.33054	4.28571	2.08802
0	23:00:00		4.78571	2.08443	3.68571	1.63099	3.11111	0.783071	4.4	1.24774
0	23:30:00		1.25	0.635429	5.4	2.83442	4.19444	0.933761	6.48571	1.62808
0	00:00:00		1.64286	0.752798	1.6	0.686239	3.41667	0.864831	4.45714	1.06737
0	00:30:00		4.42857	1.59565	3.57143	1.50589	3.97222	1.20742	4	0.972472
0	01:00:00		6.64286	2.62931	2.77143	2.09284	5.16667	1.13886	13.8	4.26919
0	01:30:00		6.10714	2.19025	1.54286	0.611298	6	1.62638	3.85714	1.5438
0	02:00:00		7.14286	2.07894	4.45714	2.02187	4.11111	1.21382	5.08571	1.88483
0	02:30:00		4.35714	1.53031	2.88571	1.37674	3.05556	0.842432	4.88571	2.4525
0	03:00:00		2.5	0.977931	2.4	1.07469	3.91667	1.34856	3.45714	1.36777
0	03:30:00		2.03571	1.27188	2	0.833137	2.75	0.813768	4.28571	1.73708
0	04:00:00		4.71429	2.8204	1.37143	0.606804	4.69444	1.34881	8.54286	2.66629
0	04:30:00		0.214286	0.157335	2.08571	0.983367	2.27778	0.628414	5.02857	1.69752
0	05:00:00		2.5	1.37965	3.02857	1.19908	2.11111	0.63811	3.54286	1.33767
0	05:30:00		4.35714	3.27618	6.68571	2.76587	2.52778	0.618616	3.51429	1.21911
0	06:00:00		2	1.68325	2.2	1.29368	4.11111	1.372	3.14286	1.39658
0	06:30:00		1.71429	1.32023	2.28571	1.29418	5.94444	1.79429	4.85714	1.30213
0	07:00:00		0.0714286	0.0714286	0.771429	0.56074	2.05556	0.773571	4.17143	1.54738
0	07:30:00		2.96429	1.2698	1.54286	0.887204	1.58333	0.792232	3.31429	1.07892
0	08:00:00		11.4643	3.55288	9.25714	2.86689	5.58333	1.68021	6.4	1.69295

## Sheet: Fig1 r
		flies	TβHM18				w+
		food	S		S+YE		S		S+YE
light cycle	time		MEAN	SEM	MEAN	SEM	MEAN	SEM	MEAN	SEM
0	20:30:00		48.2308	5.78175	31.76	3.78122	75.3939	4.10006	60.871	4.05015
0	21:00:00		43.2692	4.69912	28.72	7.27473	65.2424	4.8285	53.2903	6.12595
0	21:30:00		29.6538	4.97623	14.44	3.60605	56.9091	4.22012	53.1935	5.8522
0	22:00:00		16.1154	4.53816	12.36	3.03583	49.5758	4.55044	50.871	5.51376
0	22:30:00		12.0385	3.26967	12.6	3.73006	42.0303	3.93544	42.4839	5.9438														TβHm18 S
0	23:00:00		9.15385	3.35706	12.44	4.87855	33.303	4.36812	35.9677	4.67146
0	23:30:00		13.1923	4.50197	10.84	4.47388	36.6667	4.89002	35	4.99247
0	00:00:00		14.1538	4.23527	6.2	1.5864	38.303	4.94084	31.6774	4.48687
0	00:30:00		19.0769	7.08409	5.68	2.18535	32.8485	5.11332	18.8065	3.40254
0	01:00:00		8.42308	2.51162	11.28	5.30865	32.6667	4.69257	28.7419	4.57529
0	01:30:00		7.26923	2.4176	8.64	3.0897	31.5758	4.94056	21.1613	4.97047
0	02:00:00		11.7692	3.98548	8.44	2.30223	25.697	4.48535	19.7419	5.01374
0	02:30:00		11.6538	4.74842	6.8	3.20416	27.1818	4.65158	24.3226	7.90105
0	03:00:00		8.61538	2.90627	14.52	4.28879	23.4242	4.25001	17.6129	3.98942
0	03:30:00		15.4231	4.58834	15.16	6.54133	21.7576	4.41181	18.8065	3.85362
0	04:00:00		10.6538	3.68237	12.28	5.12072	12.8788	3.87659	9.03226	2.69906
0	04:30:00		15.2692	4.34354	10.92	3.17223	14.6364	3.90678	9.51613	2.25897
0	05:00:00		19.6538	6.33426	14.04	4.81092	15.4545	4.96505	10.6774	2.21645
0	05:30:00		15.5769	3.32967	6.6	2.92973	17.697	5.00085	15.4194	3.54352
0	06:00:00		11.0769	3.25856	4.52	1.65138	20.8182	4.65586	11.3548	2.59923
0	06:30:00		4.34615	1.02273	5.44	2.68085	17.697	4.33308	13	4.25529
0	07:00:00		8.65385	2.82186	4.16	1.88121	18.2424	4.24889	11.7097	3.42074
0	07:30:00		9.34615	2.59819	4.72	1.64471	17.8788	4.809	5.3871	1.61823
0	08:00:00		14.7308	4.25262	7.84	2.28596	18.0606	4.32048	16.8065	3.63153
10	08:30:00		21.8077	3.12165	13.92	2.87398	51.0303	4.00603	37.7742	3.517
10	09:00:00		21.8077	6.65248	15.6	3.35708	57.7273	3.50332	45.2903	3.58107
10	09:30:00		22.0769	3.65089	22	6.09371	64.5758	4.72522	46.3226	3.68647
10	10:00:00		15.3077	2.73258	18.24	6.0145	57.6061	3.02794	46.8065	3.92193
10	10:30:00		18.3846	3.01538	13.56	3.1188	57.7576	3.25176	44.7097	4.22695
10	11:00:00		17.7308	2.73358	20.84	4.02562	59.8788	4.09794	45.5484	4.45499
10	11:30:00		16.5769	2.18679	21.72	4.70975	51.8182	3.65782	41.7419	4.76388
10	12:00:00		16.0385	2.39646	19.04	3.38057	52.8182	4.38326	37.7742	4.19414
10	12:30:00		15.1154	3.03332	19.04	5.73541	51.5758	4.08875	42.0968	4.07044
10	13:00:00		18.3077	4.2984	22.88	8.38537	42.6667	4.34882	39.7097	5.44043
10	13:30:00		16.8077	4.7743	19.64	4.36458	38.6667	4.13724	29.5806	4.29297
10	14:00:00		10.2692	1.72543	14.8	4.35048	39.8182	4.642	24.1935	4.30539
10	14:30:00		15.3846	3.14426	9	2.14009	34.7273	4.42643	22.5806	4.42811
10	15:00:00		19.8077	4.93559	14.72	3.66311	30.3939	4.18668	25.7742	4.33235
10	15:30:00		17.6923	3.15242	16.32	4.58538	32.1212	4.04444	23.8065	4.10911
10	16:00:00		7.73077	1.60629	11.68	2.94376	30.697	4.1911	18.8065	3.53034
10	16:30:00		10.2692	1.99504	14.12	4.20489	30.9697	4.54741	22.871	3.89837
10	17:00:00		6.65385	1.02122	22.64	6.53679	29.9394	5.07518	26.6774	4.34986
10	17:30:00		12.5	2.66559	8.52	1.67045	35.0909	4.70722	25.5806	4.54009
10	18:00:00		16.3462	2.75287	14.2	4.52106	38.5758	4.26469	31.0968	3.45831
10	18:30:00		10.7692	1.59741	10.96	2.74984	40.1212	3.38663	30.4516	3.55202
10	19:00:00		11.0385	1.74663	12.6	1.89297	37.9394	3.15596	32.2581	4.07879
10	19:30:00		13.3846	2.50235	13.32	2.7885	45.3939	3.54274	36.5161	4.57691
10	20:00:00		26.4615	5.54512	18.8	2.6064	39.3939	3.34249	42.7097	4.49568
0	20:30:00		28.6923	2.42472	32.24	5.45352	71.9394	4.22809	63.871	5.90457
0	21:00:00		22.8846	2.8492	7.72	1.83259	57.0606	3.58684	41.2258	5.34241
0	21:30:00		12.7692	2.2058	12.12	4.16266	47.3939	4.07341	29.1935	3.78492
0	22:00:00		9.73077	2.51675	8.92	4.99731	27.4242	4.38231	27.3548	4.5881
0	22:30:00		5	1.59132	10.44	4.37572	19.2727	3.534	22.7419	4.13664
0	23:00:00		5.19231	1.74886	7.28	3.41102	23.2727	4.57767	19.9677	3.74697
0	23:30:00		4.23077	0.832619	6.875	2.14704	27.0909	4.52526	23.1613	4.34459
0	00:00:00		5.57692	1.5414	6.125	2.09705	22.5152	3.92475	19.9677	4.60843
0	00:30:00		5.15385	1.54591	6.41667	3.14569	18.0606	3.39868	13.9677	3.02374
0	01:00:00		10.2692	3.02683	7.625	2.3897	26.303	4.20396	11.9032	2.23335
0	01:30:00		5.19231	1.15295	11.4583	4.36945	15.6061	3.02262	11.3548	2.71061
0	02:00:00		8.38462	1.93357	8.66667	2.45776	18.3333	4.13793	6.80645	2.58965
0	02:30:00		12.4615	3.26295	7.08333	2.0327	10.4242	2.61733	17.1613	4.37567
0	03:00:00		10.9231	2.21736	8	2.70266	14.6364	3.94273	8.06452	1.83393
0	03:30:00		9.38462	3.18026	11.0833	3.2794	15.0303	4.17933	9.32258	2.42052
0	04:00:00		11.1923	3.02503	21.9167	7.96512	12.1818	2.77108	7.48387	1.90239
0	04:30:00		14.4615	5.57721	13.5833	5.80162	13.8182	3.03903	7.06452	1.71454
0	05:00:00		9.61538	3.5889	7.58333	3.32418	19.6364	5.49273	8.35484	3.12931
0	05:30:00		10.3462	2.718	8.04167	2.77346	15.1515	2.85612	7.83871	2.4195
0	06:00:00		7	1.68705	12.625	5.13261	16.5152	4.05832	12.8065	3.24333
0	06:30:00		11.2308	2.93379	5.16667	2.25324	18.3333	4.72595	12.9677	3.68533
0	07:00:00		6.46154	1.75607	11.0833	4.79635	16.7273	4.19195	10.4839	2.45601
0	07:30:00		6.5	2.85671	10.9583	5.28442	21.1212	4.26418	7.83871	1.95327
0	08:00:00		6.76923	1.89356	17.875	8.78919	29.1212	5.45032	9.51613	2.64489
10	08:30:00		12.3077	2.28491	18.3333	4.40184	48.0303	3.92121	28.3871	2.93612
10	09:00:00		13.1154	2.33523	17.2917	6.15608	49.1515	2.541	36.7742	4.55143
10	09:30:00		18.7692	3.27194	22	9.26912	50.1515	3.08409	31.7419	4.20904
10	10:00:00		12.0769	2.35007	15.125	3.1437	52.5758	3.14878	45.3226	7.76432
10	10:30:00		17.0385	2.95998	13.1667	4.06584	47.0606	2.16154	28	4.20624
10	11:00:00		10.0385	1.83091	13.7083	4.2033	47.8788	2.60999	30.7419	4.91453
10	11:30:00		9.46154	1.56129	8.70833	2.15445	44.5758	2.83513	22	3.8328
10	12:00:00		13.3462	2.65964	8.875	2.25991	38.5455	2.82678	25.0968	3.50249
10	12:30:00		8.53846	1.33039	11.6667	2.97974	36.9091	3.59592	19.0645	3.50911
10	13:00:00		9.53846	1.53446	24.1667	8.00449	32.7576	4.36129	19.7097	3.20859
10	13:30:00		10.0385	2.03166	12.0833	2.23717	29.4242	3.63277	16.5806	2.79006
10	14:00:00		9.07692	1.79137	8.58333	2.49167	25.6061	3.472	14.0323	3.40729
10	14:30:00		6.80769	1.71511	7.58333	2.48398	20.7273	2.58649	14.0968	2.89581
10	15:00:00		5.96154	1.14688	15	3.62263	17.0303	3.03717	24.3548	9.73615
10	15:30:00		5.80769	0.9624	22.0417	5.98592	16.2424	3.43666	11.6452	2.4833
10	16:00:00		5.88462	1.386	9.79167	2.3144	20	3.82303	16.6129	5.21303
10	16:30:00		7.73077	1.7057	7.58333	1.56251	16.2121	2.54049	12.9032	4.03596
10	17:00:00		8.69231	1.91975	8.70833	2.283	24.303	3.00425	16.0968	4.11171
10	17:30:00		8.53846	1.76394	7.29167	2.27614	22.697	3.60883	16.8387	2.38368
10	18:00:00		7.96154	2.52951	11.5417	3.54007	28	3.30977	16.8065	3.19287
10	18:30:00		11.1538	1.91889	13	2.90427	29.4848	3.14881	18.0968	3.18206
10	19:00:00		8.65385	1.33006	14.875	3.14425	35.7273	3.40934	25.2903	4.08938
10	19:30:00		12.4231	1.65592	16.2917	3.28341	38.0303	3.25916	29.5161	3.3392
10	20:00:00		17.2308	2.16852	16.7917	2.58691	49.1818	3.64901	37.3548	4.08394
0	20:30:00		24	2.76906	36.1667	8.74581	74.7576	4.61655	52.3548	3.95065
0	21:00:00		16.4615	2.6389	16.4583	5.53753	62.3939	5.33409	28.0323	4.99408
0	21:30:00		12.8462	3.63432	12.0833	4.66883	44.5758	5.66857	16.4839	4.23906
0	22:00:00		5.38462	1.18202	7.66667	3.44783	29.9091	3.75917	15.9355	5.16875
0	22:30:00		9.38462	2.91472	4.95833	1.77762	19.8182	3.77403	10.8387	3.13328
0	23:00:00		7.15385	1.76957	5.45833	2.48822	16.4242	2.83613	16.2903	3.96631
0	23:30:00		7.84615	2.56467	6.66667	2.46624	12.7576	2.23099	14	3.17111
0	00:00:00		6.61538	1.97996	6.08333	2.44374	19.6667	3.53491	8.3871	3.35904
0	00:30:00		9.11538	3.09656	5.86957	2.6051	13.1818	2.92179	15.6452	4.44139
0	01:00:00		5.23077	1.64673	6.47826	2.12677	11.7879	2.8487	7.09677	1.7273
0	01:30:00		10.1538	3.23904	7.73913	2.35118	24.0909	3.80773	15.8065	4.56457
0	02:00:00		8.46154	2.0675	10.3043	6.30049	19.4848	3.81463	10.9677	2.99659
0	02:30:00		8.34615	1.73732	6.63636	2.50603	13.1818	3.39017	13.2903	3.11955
0	03:00:00		9.30769	2.98858	10.8636	4.03381	9.48485	2.5008	8.87097	2.23594
0	03:30:00		6.19231	1.62008	11.9091	3.76394	11.1818	3.98208	14.5161	3.61772
0	04:00:00		7.96	2.28882	11.3182	2.81045	12.697	2.98306	5.83871	1.97517
0	04:30:00		6.72	1.97137	16.7273	4.45001	15.697	3.7534	7.64516	1.85817
0	05:00:00		5.96	2.34417	11.1364	5.4742	12.7879	3.21742	7.35484	2.67949
0	05:30:00		12.7083	4.29376	16.7727	4.30943	14.6061	2.91773	6.3871	1.45593
0	06:00:00		3.66667	1.02096	9.18182	2.96368	20.2121	3.56534	9.32258	2.18715
0	06:30:00		7.16667	2.58156	12.9545	4.75314	20.9091	4.55737	9.03226	2.28576
0	07:00:00		6.5	2.46175	5.22727	2.40312	16.7273	3.2305	11.1613	2.53665
0	07:30:00		5.41667	2.09308	5.95455	4.8832	21	4.90091	12.129	3.36482
0	08:00:00		4.45833	1.37218	2.95455	1.37249	18.8485	3.30465	10	2.13723
10	08:30:00		8.58333	2.05925	7.22727	2.55002	45.5455	4.00877	23.5161	3.51613
10	09:00:00		14.4167	2.41436	12.1818	3.46225	50.1212	2.95924	29.2903	3.71836
10	09:30:00		13.5	2.70884	14.5455	4.81099	51.3636	3.75702	30.4839	3.94175
10	10:00:00		12.5	2.12644	16.4091	3.03733	52.4545	3.92064	30.6129	4.29971
10	10:30:00		11.5	1.63777	9.54545	3.23712	46.8788	3.49127	26.4516	3.56833
10	11:00:00		8.16667	1.48647	12.3636	3.73174	45.4242	3.94278	19.4516	3.76053
10	11:30:00		14.4583	2.47055	16.4545	3.43468	40.697	3.66249	15.7097	3.5491
10	12:00:00		12.4583	2.79391	19.0455	7.665	38.9394	4.11412	20.5484	4.35318
10	12:30:00		9.20833	1.6731	25.0909	8.25058	34.7879	4.08822	17.6452	5.24856
10	13:00:00		8.79167	1.30215	10.6364	3.0032	33.7576	3.79494	13.7419	3.3218
10	13:30:00		8.625	1.49895	14.9545	4.3602	25.1818	3.07743	11	2.61015
10	14:00:00		8.91667	1.85324	11.6364	3.88185	19.6667	3.07133	12.1613	4.41481
10	14:30:00		7.29167	1.4324	11	3.03315	18.5758	3.22397	10.5161	2.94387
10	15:00:00		6.58333	1.1287	14	5.27997	13.4242	2.60027	11.3871	2.86382
10	15:30:00		4.29167	1.04973	19.3182	5.67346	13.7879	2.64137	13.2258	2.64034
10	16:00:00		7.08333	1.45951	14.9091	4.36475	15.3333	2.80647	18.9032	6.87701
10	16:30:00		5.69565	1.25775	6.86364	1.69627	20	3.01229	14.129	4.07635
10	17:00:00		6.30435	1.20812	9.36364	2.32055	27.3333	4.37357	11.4194	2.34258
10	17:30:00		4.78261	0.87097	6.86364	1.48298	20.9697	3.01495	18.7419	4.98103
10	18:00:00		10.9565	1.92742	10.4091	2.85834	40.3333	3.65321	34.0323	5.74447
10	18:30:00		9.86957	1.52635	18.4545	7.96366	37.8788	3.77134	28.7742	4.78814
10	19:00:00		11.0435	1.42097	13.1818	2.0101	37.4242	3.55184	23.2258	3.46339
10	19:30:00		11.913	1.38664	16.3182	3.34344	40.4242	2.93942	28.0323	3.37782
10	20:00:00		17.087	2.02857	31.6364	6.91983	42.9091	3.73466	30.0323	4.35433
0	20:30:00		20.9565	2.00217	26.9545	3.47589	66.303	5.07379	40.8387	4.66907
0	21:00:00		16.8261	2.35759	12.2727	3.75242	59.0909	5.84512	24.0323	4.22651
0	21:30:00		12.2609	2.55651	11.9091	2.74498	39.1515	5.19745	18.9677	4.56765
0	22:00:00		7.73913	1.71605	6.18182	2.42341	25.4848	4.30295	12.4516	2.45775
0	22:30:00		7.86957	2.42964	4.59091	1.69555	19.303	3.78456	11.3226	2.64266
0	23:00:00		4.78261	1.43136	15.7273	4.43457	16.9091	2.74254	12.3226	3.30311
0	23:30:00		8.3913	2.39444	6	1.9799	17.5758	3.14547	10.9677	2.90512
0	00:00:00		5.26087	1.05648	14.3182	4.30963	18.0909	4.10016	12.8387	4.87833
0	00:30:00		10.1304	5.0792	5.63636	1.93174	20.0909	3.22818	13.5484	3.6278
0	01:00:00		7.6087	1.79523	9.86364	3.59592	17.3636	3.50995	16.8065	3.23303
0	01:30:00		6.73913	2.20395	19.9091	7.62625	11.0909	2.82185	10.129	1.71505
0	02:00:00		7.52174	1.79536	7.22727	2.17162	10.8788	2.87385	12.6452	3.25099
0	02:30:00		8.04348	1.76056	5.22727	2.01322	7.72727	2.0302	15.8387	3.6406
0	03:00:00		5.56522	1.26384	6.95455	2.88277	15.6061	3.53257	9.03226	1.91232
0	03:30:00		6.04348	1.36063	6.09091	2.0311	12.2424	3.18377	9.90323	2.58005
0	04:00:00		5.86957	1.56927	8.81818	3.6167	11.3333	3.4991	15.9677	3.27634
0	04:30:00		6.52174	1.88467	14.9048	5.39589	14.3939	3.09568	11.7419	3.9111
0	05:00:00		3.65217	0.91531	11.1905	4.0574	16.7879	3.54643	9.19355	1.76002
0	05:30:00		5.86957	1.46319	7.7619	3.84755	13.2727	2.65941	16.4839	4.22737
0	06:00:00		5.21739	1.91055	5.47619	1.76138	20.9697	3.49634	10.2581	2.03727
0	06:30:00		3.65217	1.05049	9.90476	3.71209	18.1818	3.3773	12.8065	2.36116
0	07:00:00		7.08696	2.72576	9.33333	4.00716	16.5455	2.88875	13.4194	2.81577
0	07:30:00		6.43478	1.62458	10.2857	4.28212	15.9091	3.63937	7.67742	1.58514
0	08:00:00		4.43478	1.27074	9.38095	3.11479	15.3939	3.01666	12.5806	3.45533
10	08:30:00		8.69565	1.99425	11.9048	4.07966	42.0606	3.13005	19.5806	2.77189
10	09:00:00		12.4783	2.19334	7.90476	2.03165	46.6364	3.63741	30.1935	3.1648
10	09:30:00		11.6087	1.53939	16.619	5.19017	46.0606	3.43912	25.6452	3.3737
10	10:00:00		17.6087	4.70074	10.7619	2.26972	47.2121	3.2543	22.3871	2.92475
10	10:30:00		8.43478	1.47452	12.8571	3.2584	40.3333	3.14717	21.6774	3.34194
10	11:00:00		8.91304	1.67135	9.04762	2.33107	39.4242	3.45261	19.1613	2.77396
10	11:30:00		12.5652	2.42426	14	3.97844	41.7576	4.75658	15.2903	2.57456
10	12:00:00		8.52174	1.37773	9.04762	3.11864	35.5455	3.91798	25.9677	9.9002
10	12:30:00		8.34783	1.47663	25.8095	8.65254	36.3636	3.82818	17	3.31013
10	13:00:00		7.86957	1.43423	17.2857	3.96794	26.4545	3.42454	15.871	3.44441
10	13:30:00		7.6087	1.86591	12.9048	3.62982	24.6364	3.21891	14.0323	3.23871
10	14:00:00		5.95652	0.999087	25	7.52383	21.2121	3.21713	15.6129	3.99722
10	14:30:00		6.08696	1.24022	23.8571	6.47929	18.0909	3.94934	19.5161	5.74192
10	15:00:00		6.78261	1.17663	10.6667	2.92939	12.7273	2.44844	13.3871	2.58394
10	15:30:00		5.3913	1.12775	10.619	3.67177	14.1515	3.27095	14.4516	2.27744
10	16:00:00		5.56522	1.28306	8.95238	2.5491	22.8182	5.04083	14.8387	2.99681
10	16:30:00		4.47826	0.936572	7.2381	2.06582	13.7273	2.34289	17.3871	3.19431
10	17:00:00		8.08696	2.09471	12.381	3.71401	19.4848	3.48756	19.9032	4.05642
10	17:30:00		6.95652	1.20963	11.4762	2.82957	21.7273	3.94236	14.9677	3.23505
10	18:00:00		8.6087	1.47205	6.52381	2.34232	30.5455	4.68174	20.4516	4.13868
10	18:30:00		10.2609	1.60552	13.4762	3.45926	22.6667	2.72706	17.5161	2.81924
10	19:00:00		12.1739	2.03265	9	2.2821	31.6061	3.11154	26.2903	4.90757
10	19:30:00		11.3478	1.69079	16.381	4.57448	31.6061	3.52156	26.3548	3.99369
10	20:00:00		12.4783	1.89854	26.2857	5.18658	37.7576	4.03583	30.2903	4.21497
0	20:30:00		21.6087	3.40235	30.1429	8.1661	64.0909	4.7309	34.6452	3.97507
0	21:00:00		17.913	2.75828	22.381	8.24584	57.2424	6.61238	22.9355	4.00106
0	21:30:00		7.78261	1.49937	15.2381	6.29409	37.8788	5.30843	12.3871	2.42109
0	22:00:00		6.69565	1.47524	10.9048	3.26552	18.9091	4.44226	11.3548	2.20632
0	22:30:00		5.65217	2.10943	10.381	3.23201	19.7576	4.05876	13.3226	3.25787
0	23:00:00		5.21739	2.06533	5.19048	2.38799	16.3939	3.55608	15.0968	2.9349
0	23:30:00		5.17391	1.27187	8.47619	2.8331	11.0303	2.96107	17.6452	3.96939
0	00:00:00		5.43478	1.77278	3.33333	0.917242	17.7576	3.14938	13.9032	3.11512
0	00:30:00		4.78261	1.01209	5.47619	1.83043	18.3939	3.66519	9.45161	1.65772
0	01:00:00		4.13043	1.0247	9.28571	3.26567	16.1818	3.49227	16.5484	4.78794
0	01:30:00		6.43478	1.83386	4.52381	2.38966	13.1212	3.00812	15.8387	3.17521
0	02:00:00		6.95652	3.8214	6.42857	2.71998	13.5152	2.96064	17.0968	5.51895
0	02:30:00		6.13043	2.15266	10.4762	2.72148	16.0303	2.65379	13.0323	3.73748
0	03:00:00		6.78261	1.94141	7.66667	1.86047	11.1515	2.83716	14.1613	3.29127
0	03:30:00		7.78261	1.37021	7.80952	2.60739	11.1515	3.2969	12	2.64128
0	04:00:00		4.78261	1.17067	20.9048	9.77853	9.48485	2.3952	7.90323	1.78244
0	04:30:00		5.30435	1.33594	44.9048	16.1837	9.24242	2.01793	8.80645	1.5804
0	05:00:00		3.82609	0.923001	11.619	4.51286	10.2424	2.52601	13.9355	4.06452
0	05:30:00		4.91304	1.68904	9.71429	4.34978	13.1212	3.24731	11.4516	2.37452
0	06:00:00		3.43478	0.852446	15.5714	7.6217	19.6364	4.38658	11.1613	2.03047
0	06:30:00		3.47826	1.05921	12.3333	6.57703	15.303	3.06634	12.3226	3.5685
0	07:00:00		7.08696	4.22692	4.28571	1.97397	18.7879	2.92513	12.7742	3.14239
0	07:30:00		3.47826	1.22883	7	3.77412	13.2424	2.8103	10.8387	2.29215
0	08:00:00		3.91304	1.45433	4.52381	1.79624	12.0909	3.12291	12.9677	3.34487

[truncated: 8 more sheets: Fig1 s, Sheet1, Fig1 t, Fig1 u, Fig1 v, FigS3a, FigS3b, FigS4]
